# Supplementary material for: Can Gas Absorption be Tuned in a Multifunctional Ionic Liquid?
Source: ChemSusChem. 2025 Sep 2;18(20):e202501347. doi: 10.1002/cssc.202501347 (PMC12548951; doi:10.1002/cssc.202501347)
Supplement: Supplementary file 1 — Supplementary Material [file CSSC-18-e202501347-s001.zip]

Archive with 167 entries (149 files):
- abinitio_xyz_structures/
- abinitio_xyz_structures/1-CO2-triazolate.xyz
- abinitio_xyz_structures/1-COO-2-methylimidazolate.xyz
- abinitio_xyz_structures/1-COO-2-methylimidazolium.xyz
- abinitio_xyz_structures/1-COOH-2-methylimidazolate.xyz
- abinitio_xyz_structures/1-COOH-triazolate.xyz
- abinitio_xyz_structures/1-triazolium.xyz
- abinitio_xyz_structures/2-methylimidazolate.xyz
- abinitio_xyz_structures/2-methylimidazole.xyz
- abinitio_xyz_structures/2-methylimidazolium.xyz
- abinitio_xyz_structures/4-CO2-triazolate.xyz
- abinitio_xyz_structures/4-COOH-triazolate.xyz
- abinitio_xyz_structures/4-triazolium.xyz
- abinitio_xyz_structures/CO2.xyz
- abinitio_xyz_structures/P1111-COOH.xyz
- abinitio_xyz_structures/P1111-COO_MP2.xyz
- abinitio_xyz_structures/P1111-ylide.xyz
- abinitio_xyz_structures/P1111.xyz
- abinitio_xyz_structures/P1112-COO.xyz
- abinitio_xyz_structures/P1112-COOH.xyz
- abinitio_xyz_structures/P1112-ylide.xyz
- abinitio_xyz_structures/P1112.xyz
- abinitio_xyz_structures/triazolate.xyz
- abinitio_xyz_structures/triazole.xyz
- cssc202501347-sup-0001-SuppData-S1.pdf
- Microbalance_data_analysis/
- Microbalance_data_analysis/global_fit_CO2/
- Microbalance_data_analysis/global_fit_CO2/CO2_data_av.csv
- Microbalance_data_analysis/global_fit_CO2/global_molality/
- Microbalance_data_analysis/global_fit_CO2/global_molality/fit_plot.svg
- Microbalance_data_analysis/global_fit_CO2/global_molality/molalityfit.dat
- Microbalance_data_analysis/global_fit_CO2/global_molality/results_T303.15.csv
- Microbalance_data_analysis/global_fit_CO2/global_molality/results_T323.15.csv
- Microbalance_data_analysis/global_fit_CO2/global_molality/results_T343.15.csv
- Microbalance_data_analysis/global_fit_CO2/global_molality/xiAxiC.svg
- Microbalance_data_analysis/global_fit_CO2/global_molefractions/
- Microbalance_data_analysis/global_fit_CO2/global_molefractions/fit_plot.svg
- Microbalance_data_analysis/global_fit_CO2/global_molefractions/molefractionfit.dat
- Microbalance_data_analysis/global_fit_CO2/global_molefractions/results_T303.15.csv
- Microbalance_data_analysis/global_fit_CO2/global_molefractions/results_T323.15.csv
- Microbalance_data_analysis/global_fit_CO2/global_molefractions/results_T343.15.csv
- Microbalance_data_analysis/global_fit_CO2/global_molefractions/xiAxiC.svg
- Microbalance_data_analysis/global_fit_CO2/global_moleratios/
- Microbalance_data_analysis/global_fit_CO2/global_moleratios/fit_plot.svg
- Microbalance_data_analysis/global_fit_CO2/global_moleratios/moleratiofit.dat
- Microbalance_data_analysis/global_fit_CO2/global_moleratios/results_T303.15.csv
- Microbalance_data_analysis/global_fit_CO2/global_moleratios/results_T323.15.csv
- Microbalance_data_analysis/global_fit_CO2/global_moleratios/results_T343.15.csv
- Microbalance_data_analysis/global_fit_CO2/global_moleratios/xiAxiC.svg
- Microbalance_data_analysis/global_fit_CO2/superfit_av.py
- Microbalance_data_analysis/P8881triaz+ZIF8-CH4/
- Microbalance_data_analysis/P8881triaz+ZIF8-CH4-after-CO2-treatment/
- Microbalance_data_analysis/P8881triaz+ZIF8-CH4-after-CO2-treatment/empty-pan-CH4-combined_2025.DAT
- Microbalance_data_analysis/P8881triaz+ZIF8-CH4-after-CO2-treatment/empty_pan_plot_30.0C.pdf
- Microbalance_data_analysis/P8881triaz+ZIF8-CH4-after-CO2-treatment/FRED653-CH4-afterCO2.DAT
- Microbalance_data_analysis/P8881triaz+ZIF8-CH4-after-CO2-treatment/measurement_plot_30.0C.pdf
- Microbalance_data_analysis/P8881triaz+ZIF8-CH4-after-CO2-treatment/molality_fit_30C.pdf
- Microbalance_data_analysis/P8881triaz+ZIF8-CH4-after-CO2-treatment/parameters.ini
- Microbalance_data_analysis/P8881triaz+ZIF8-CH4-after-CO2-treatment/results_30.0C.txt
- Microbalance_data_analysis/P8881triaz+ZIF8-CH4/empty-pan-CH4-combined.DAT
- Microbalance_data_analysis/P8881triaz+ZIF8-CH4/empty_pan_plot_30.0C.pdf
- Microbalance_data_analysis/P8881triaz+ZIF8-CH4/FRED645CH4.DAT
- Microbalance_data_analysis/P8881triaz+ZIF8-CH4/measurement_plot_30.0C.pdf
- Microbalance_data_analysis/P8881triaz+ZIF8-CH4/molality_fit_30C.pdf
- Microbalance_data_analysis/P8881triaz+ZIF8-CH4/parameters.ini
- Microbalance_data_analysis/P8881triaz+ZIF8-CH4/results_30.0C.txt
- Microbalance_data_analysis/P8881triaz+ZIF8-CO2/
- Microbalance_data_analysis/P8881triaz+ZIF8-CO2/empty-pan-CO2-combined_2025.DAT
- Microbalance_data_analysis/P8881triaz+ZIF8-CO2/empty_pan_plot_30.0C.pdf
- Microbalance_data_analysis/P8881triaz+ZIF8-CO2/FRED645CO2.DAT
- Microbalance_data_analysis/P8881triaz+ZIF8-CO2/measurement_plot_30.0C.pdf
- Microbalance_data_analysis/P8881triaz+ZIF8-CO2/parameters.ini
- Microbalance_data_analysis/P8881triaz+ZIF8-CO2/results_30.0C.txt
- Microbalance_data_analysis/P8881triaz-CH4_1/
- Microbalance_data_analysis/P8881triaz-CH4_1/empty-pan-CH4-combined.DAT
- Microbalance_data_analysis/P8881triaz-CH4_1/empty_pan_plot_30.0C.pdf
- Microbalance_data_analysis/P8881triaz-CH4_1/FRED611-p8881triz-CH4.DAT
- Microbalance_data_analysis/P8881triaz-CH4_1/measurement_plot_30.0C.pdf
- Microbalance_data_analysis/P8881triaz-CH4_1/molality_fit_30C.pdf
- Microbalance_data_analysis/P8881triaz-CH4_1/molefraction_fit_30C.pdf
- Microbalance_data_analysis/P8881triaz-CH4_1/moleratio_fit_30C.pdf
- Microbalance_data_analysis/P8881triaz-CH4_1/parameters.ini
- Microbalance_data_analysis/P8881triaz-CH4_1/results_30.0C.txt
- Microbalance_data_analysis/P8881triaz-CH4_2/
- Microbalance_data_analysis/P8881triaz-CH4_2/empty-pan-CH4-combined.DAT
- Microbalance_data_analysis/P8881triaz-CH4_2/empty_pan_plot_70.0C.pdf
- Microbalance_data_analysis/P8881triaz-CH4_2/FRED611-p8881triz-CH4.DAT
- Microbalance_data_analysis/P8881triaz-CH4_2/measurement_plot_70.0C.pdf
- Microbalance_data_analysis/P8881triaz-CH4_2/molality_fit_70C.pdf
- Microbalance_data_analysis/P8881triaz-CH4_2/molefraction_fit_70C.pdf
- Microbalance_data_analysis/P8881triaz-CH4_2/moleratio_fit_70C.pdf
- Microbalance_data_analysis/P8881triaz-CH4_2/parameters.ini
- Microbalance_data_analysis/P8881triaz-CH4_2/results_70.0C.txt
- Microbalance_data_analysis/P8881triaz-CH4_3/
- Microbalance_data_analysis/P8881triaz-CH4_3/empty-pan-CH4-combined.DAT
- Microbalance_data_analysis/P8881triaz-CH4_3/empty-pan-CH4-combined_2025.DAT
- Microbalance_data_analysis/P8881triaz-CH4_3/empty_pan_plot_50.0C.pdf
- Microbalance_data_analysis/P8881triaz-CH4_3/empty_pan_plot_70.0C.pdf
- Microbalance_data_analysis/P8881triaz-CH4_3/FRED611-CH4-50-70.DAT
- Microbalance_data_analysis/P8881triaz-CH4_3/measurement_plot_50.0C.pdf
- Microbalance_data_analysis/P8881triaz-CH4_3/measurement_plot_70.0C.pdf
- Microbalance_data_analysis/P8881triaz-CH4_3/molality_fit_50C.pdf
- Microbalance_data_analysis/P8881triaz-CH4_3/molality_fit_70C.pdf
- Microbalance_data_analysis/P8881triaz-CH4_3/molefraction_fit_50C.pdf
- Microbalance_data_analysis/P8881triaz-CH4_3/molefraction_fit_70C.pdf
- Microbalance_data_analysis/P8881triaz-CH4_3/moleratio_fit_50C.pdf
- Microbalance_data_analysis/P8881triaz-CH4_3/moleratio_fit_70C.pdf
- Microbalance_data_analysis/P8881triaz-CH4_3/parameters.ini
- Microbalance_data_analysis/P8881triaz-CH4_3/results_50.0C.txt
- Microbalance_data_analysis/P8881triaz-CH4_3/results_70.0C.txt
- Microbalance_data_analysis/P8881triaz-CO2_1/
- Microbalance_data_analysis/P8881triaz-CO2_1/empty-pan-CO2-combined.DAT
- Microbalance_data_analysis/P8881triaz-CO2_1/empty_pan_plot_30.0C.pdf
- Microbalance_data_analysis/P8881triaz-CO2_1/FRED611-p8881triz-CO2.DAT
- Microbalance_data_analysis/P8881triaz-CO2_1/measurement_plot_30.0C.pdf
- Microbalance_data_analysis/P8881triaz-CO2_1/parameters.ini
- Microbalance_data_analysis/P8881triaz-CO2_1/results_30.0C.txt
- Microbalance_data_analysis/P8881triaz-CO2_2/
- Microbalance_data_analysis/P8881triaz-CO2_2/empty-pan-CO2-combined.DAT
- Microbalance_data_analysis/P8881triaz-CO2_2/empty_pan_plot_70.0C.pdf
- Microbalance_data_analysis/P8881triaz-CO2_2/FRED611-p8881triz-CO2.DAT
- Microbalance_data_analysis/P8881triaz-CO2_2/measurement_plot_70.0C.pdf
- Microbalance_data_analysis/P8881triaz-CO2_2/parameters.ini
- Microbalance_data_analysis/P8881triaz-CO2_2/results_70.0C_annotated.txt
- Microbalance_data_analysis/P8881triaz-CO2_3/
- Microbalance_data_analysis/P8881triaz-CO2_3/empty-pan-CO2-combined_2025.DAT
- Microbalance_data_analysis/P8881triaz-CO2_3/empty_pan_plot_30.0C.pdf
- Microbalance_data_analysis/P8881triaz-CO2_3/empty_pan_plot_50.0C.pdf
- Microbalance_data_analysis/P8881triaz-CO2_3/FRED611-CO2.DAT
- Microbalance_data_analysis/P8881triaz-CO2_3/measurement_plot_30.0C.pdf
- Microbalance_data_analysis/P8881triaz-CO2_3/measurement_plot_50.0C.pdf
- Microbalance_data_analysis/P8881triaz-CO2_3/parameters.ini
- Microbalance_data_analysis/P8881triaz-CO2_3/results_30.0C.txt
- Microbalance_data_analysis/P8881triaz-CO2_3/results_50.0C.txt
- Microbalance_data_analysis/predict.py
- Microbalance_data_analysis/sorption2.py
- Microbalance_data_analysis/ZIF8-CH4/
- Microbalance_data_analysis/ZIF8-CH4/empty-pan-CH4-combined_2025.DAT
- Microbalance_data_analysis/ZIF8-CH4/empty_pan_plot_30.0C.pdf
- Microbalance_data_analysis/ZIF8-CH4/empty_pan_plot_50.0C.pdf
- Microbalance_data_analysis/ZIF8-CH4/empty_pan_plot_70.0C.pdf
- Microbalance_data_analysis/ZIF8-CH4/FRED-ZIF8-CH4.DAT
- Microbalance_data_analysis/ZIF8-CH4/measurement_plot_30.0C.pdf
- Microbalance_data_analysis/ZIF8-CH4/measurement_plot_50.0C.pdf
- Microbalance_data_analysis/ZIF8-CH4/measurement_plot_70.0C.pdf
- Microbalance_data_analysis/ZIF8-CH4/molality_fit_30C.pdf
- Microbalance_data_analysis/ZIF8-CH4/molality_fit_50C.pdf
- Microbalance_data_analysis/ZIF8-CH4/molality_fit_70C.pdf
- Microbalance_data_analysis/ZIF8-CH4/parameters.ini
- Microbalance_data_analysis/ZIF8-CH4/results_30.0C.txt
- Microbalance_data_analysis/ZIF8-CH4/results_50.0C.txt
- Microbalance_data_analysis/ZIF8-CH4/results_70.0C.txt
- Microbalance_data_analysis/ZIF8-CO2/
- Microbalance_data_analysis/ZIF8-CO2/empty-pan-CO2-combined_2025.DAT
- Microbalance_data_analysis/ZIF8-CO2/empty_pan_plot_30.0C.pdf
- Microbalance_data_analysis/ZIF8-CO2/FRED-ZIF8-CO2-30deg.DAT
- Microbalance_data_analysis/ZIF8-CO2/measurement_plot_30.0C.pdf
- Microbalance_data_analysis/ZIF8-CO2/molality_fit_30C.pdf
- Microbalance_data_analysis/ZIF8-CO2/parameters.ini
- Microbalance_data_analysis/ZIF8-CO2/results_30.0C.txt
- readme.txt
- SAXS/
- SAXS/Empty_capillary.dat
- SAXS/P8881triazolate-neat.dat
- SAXS/ZIF-8.dat
- SAXS/ZIF-8_in_P8881triazolate-afterCO2.dat
- SAXS/ZIF-8_in_P8881triazolate-beforeCO2.dat
