# Supplementary material for: Can Gas Absorption be Tuned in a Multifunctional Ionic Liquid?
Source: ChemSusChem. 2025 Sep 2;18(20):e202501347. doi: 10.1002/cssc.202501347 (PMC12548951; doi:10.1002/cssc.202501347)
Supplement: Supplementary file 1 — Supplementary Material [file CSSC-18-e202501347-s001.zip › abinitio_xyz_structures/1-CO2-triazolate.xyz]

10

N         -4.11629        1.18011       -0.11120
C         -3.88454        2.46012        0.10795
N         -2.86801        0.66826       -0.28859
C         -1.96016        1.65803       -0.16711
N         -2.56463        2.81005        0.08448
H         -0.90134        1.49025       -0.26793
H         -4.68248        3.16428        0.28918
C         -2.59234       -0.78621       -0.57619
O         -3.59496       -1.50019       -0.63712
O         -1.38248       -1.02156       -0.70557
