# Supplementary material for: Can Gas Absorption be Tuned in a Multifunctional Ionic Liquid?
Source: ChemSusChem. 2025 Sep 2;18(20):e202501347. doi: 10.1002/cssc.202501347 (PMC12548951; doi:10.1002/cssc.202501347)
Supplement: Supplementary file 1 — Supplementary Material [file CSSC-18-e202501347-s001.zip › abinitio_xyz_structures/1-COO-2-methylimidazolate.xyz]

14

N         -4.18852        1.13960        0.14208
C         -4.12853        2.51972        0.26571
C         -2.90825        0.70345       -0.12814
N         -2.06852        1.72538       -0.17790
C         -2.82332        2.86044        0.06816
C         -2.49811       -0.71162       -0.34650
H         -5.01005        3.09731        0.47939
H         -2.37720        3.84346        0.08668
H         -1.42320       -0.72797       -0.53288
H         -3.01488       -1.15404       -1.20102
H         -2.72246       -1.33552        0.52062
C         -5.44052        0.35135        0.29214
O         -5.30882       -0.87874        0.19411
O         -6.45172        1.04490        0.49810
