# Supplementary material for: Can Gas Absorption be Tuned in a Multifunctional Ionic Liquid?
Source: ChemSusChem. 2025 Sep 2;18(20):e202501347. doi: 10.1002/cssc.202501347 (PMC12548951; doi:10.1002/cssc.202501347)
Supplement: Supplementary file 1 — Supplementary Material [file CSSC-18-e202501347-s001.zip › abinitio_xyz_structures/1-COO-2-methylimidazolium.xyz]

15

N         -4.14798        1.14373        0.12331
C         -4.08724        2.52531        0.23841
C         -2.92210        0.66802       -0.16423
N         -2.10375        1.72785       -0.22866
C         -2.80225        2.89621        0.01802
C         -2.48542       -0.73033       -0.38225
H         -4.96571        3.10089        0.46619
H         -2.32602        3.86089        0.01306
H         -1.41992       -0.73848       -0.61526
H         -3.04028       -1.18344       -1.20436
H         -2.66663       -1.33289        0.50859
C         -5.45102        0.33473        0.30822
O         -5.29176       -0.87901        0.20199
O         -6.41704        1.06196        0.53058
H         -1.11389        1.66397       -0.43473
