# Supplementary material for: Can Gas Absorption be Tuned in a Multifunctional Ionic Liquid?
Source: ChemSusChem. 2025 Sep 2;18(20):e202501347. doi: 10.1002/cssc.202501347 (PMC12548951; doi:10.1002/cssc.202501347)
Supplement: Supplementary file 1 — Supplementary Material [file CSSC-18-e202501347-s001.zip › abinitio_xyz_structures/1-COOH-2-methylimidazolate.xyz]

15

N         -4.21414        1.11177        0.16404
C         -4.17721        2.50704        0.29112
C         -2.91243        0.69079       -0.12984
N         -2.11320        1.72523       -0.18591
C         -2.88556        2.85319        0.07288
C         -2.50545       -0.72195       -0.34427
H         -5.05904        3.07864        0.51767
H         -2.45234        3.84100        0.08339
H         -1.43635       -0.73689       -0.55532
H         -3.04350       -1.17087       -1.18212
H         -2.70613       -1.33414        0.53785
C         -5.34197        0.29927        0.30681
O         -5.33465       -0.90190        0.18911
O         -6.42062        1.03739        0.59061
H         -7.18398        0.44340        0.68252
