# Supplementary material for: Can Gas Absorption be Tuned in a Multifunctional Ionic Liquid?
Source: ChemSusChem. 2025 Sep 2;18(20):e202501347. doi: 10.1002/cssc.202501347 (PMC12548951; doi:10.1002/cssc.202501347)
Supplement: Supplementary file 1 — Supplementary Material [file CSSC-18-e202501347-s001.zip › abinitio_xyz_structures/1-COOH-triazolate.xyz]

11

N         -4.14139        1.08042       -0.13520
C         -3.90753        2.35139        0.08663
N         -2.87940        0.57664       -0.30921
C         -1.96231        1.57933       -0.18043
N         -2.58017        2.70727        0.06886
H         -0.90156        1.41459       -0.27770
H         -4.70510        3.05498        0.26792
C         -2.59782       -0.77964       -0.57789
O         -3.70876       -1.49708       -0.63675
O         -1.46953       -1.17502       -0.72460
H         -3.46992       -2.42223       -0.81953
