# Supplementary material for: Can Gas Absorption be Tuned in a Multifunctional Ionic Liquid?
Source: ChemSusChem. 2025 Sep 2;18(20):e202501347. doi: 10.1002/cssc.202501347 (PMC12548951; doi:10.1002/cssc.202501347)
Supplement: Supplementary file 1 — Supplementary Material [file CSSC-18-e202501347-s001.zip › abinitio_xyz_structures/1-triazolium.xyz]

9

N         -4.00102        1.18166       -0.05505
C         -3.92276        2.50152        0.09975
N         -2.73907        0.72813       -0.19009
C         -1.93684        1.78751       -0.11096
N         -2.64959        2.90179        0.06929
H         -0.86403        1.71050       -0.18719
H         -2.53238       -0.26008       -0.32114
H         -4.79404        3.12335        0.23017
H         -4.80445        0.55735       -0.08600
