# Supplementary material for: Can Gas Absorption be Tuned in a Multifunctional Ionic Liquid?
Source: ChemSusChem. 2025 Sep 2;18(20):e202501347. doi: 10.1002/cssc.202501347 (PMC12548951; doi:10.1002/cssc.202501347)
Supplement: Supplementary file 1 — Supplementary Material [file CSSC-18-e202501347-s001.zip › abinitio_xyz_structures/2-methylimidazolate.xyz]

11

N         -4.06817        1.20621        0.15832
C         -3.97604        2.57887        0.22543
C         -2.81572        0.81108       -0.15932
N         -1.92797        1.82015       -0.29827
C         -2.67199        2.95275       -0.05233
C         -2.45066       -0.62678       -0.38104
H         -4.83007        3.19742        0.47077
H         -2.23280        3.94197       -0.08178
H         -1.42478       -0.82596       -0.05906
H         -2.51865       -0.90763       -1.43984
H         -3.12093       -1.28719        0.17500
