# Supplementary material for: Can Gas Absorption be Tuned in a Multifunctional Ionic Liquid?
Source: ChemSusChem. 2025 Sep 2;18(20):e202501347. doi: 10.1002/cssc.202501347 (PMC12548951; doi:10.1002/cssc.202501347)
Supplement: Supplementary file 1 — Supplementary Material [file CSSC-18-e202501347-s001.zip › abinitio_xyz_structures/2-methylimidazole.xyz]

12

N         -4.03200        1.20170        0.23068
C         -3.94094        2.58118        0.29202
C         -2.83557        0.76948       -0.13501
N         -1.98537        1.82189       -0.30837
C         -2.67620        2.98554       -0.03968
H         -1.01526        1.75927       -0.58554
C         -2.43014       -0.64810       -0.34574
H         -4.78547        3.19287        0.56964
H         -2.21422        3.95634       -0.10804
H         -1.57887       -0.91649        0.28686
H         -2.14227       -0.82864       -1.38601
H         -3.26550       -1.30365       -0.10011
