# Supplementary material for: Can Gas Absorption be Tuned in a Multifunctional Ionic Liquid?
Source: ChemSusChem. 2025 Sep 2;18(20):e202501347. doi: 10.1002/cssc.202501347 (PMC12548951; doi:10.1002/cssc.202501347)
Supplement: Supplementary file 1 — Supplementary Material [file CSSC-18-e202501347-s001.zip › abinitio_xyz_structures/2-methylimidazolium.xyz]

13

N         -4.01106        1.22158        0.07498
C         -3.98616        2.60139        0.17731
C         -2.78556        0.74620       -0.17407
N         -1.97844        1.81264       -0.22825
C         -2.69610        2.97638       -0.01534
H         -0.98176        1.76039       -0.40462
C         -2.40542       -0.66871       -0.37882
H         -4.87243        3.17654        0.37968
H         -4.83475        0.63974        0.17538
H         -2.22901        3.94531       -0.01613
H         -1.43727       -0.86978        0.08229
H         -2.33141       -0.88801       -1.44785
H         -3.15688       -1.32491        0.06015
