# Supplementary material for: Can Gas Absorption be Tuned in a Multifunctional Ionic Liquid?
Source: ChemSusChem. 2025 Sep 2;18(20):e202501347. doi: 10.1002/cssc.202501347 (PMC12548951; doi:10.1002/cssc.202501347)
Supplement: Supplementary file 1 — Supplementary Material [file CSSC-18-e202501347-s001.zip › abinitio_xyz_structures/4-CO2-triazolate.xyz]

10

N         -3.97788        1.14891        0.00558
C         -3.95887        2.45693        0.08091
N         -2.65813        0.72940       -0.13458
C         -1.91132        1.80607       -0.13626
N         -2.68022        2.92514       -0.00331
H         -0.83874        1.83824       -0.22816
H         -4.81385        3.10216        0.19336
C         -2.22026        4.35596        0.04284
O         -3.14322        5.17012        0.16462
O         -0.99377        4.48582       -0.04848
