# Supplementary material for: Can Gas Absorption be Tuned in a Multifunctional Ionic Liquid?
Source: ChemSusChem. 2025 Sep 2;18(20):e202501347. doi: 10.1002/cssc.202501347 (PMC12548951; doi:10.1002/cssc.202501347)
Supplement: Supplementary file 1 — Supplementary Material [file CSSC-18-e202501347-s001.zip › abinitio_xyz_structures/4-COOH-triazolate.xyz]

11

N         -3.96573        1.18860        0.00817
C         -3.98873        2.48468        0.08729
N         -2.63142        0.79505       -0.13508
C         -1.90211        1.86954       -0.13643
N         -2.70363        2.98295        0.00131
H         -0.83021        1.92697       -0.22950
H         -4.85825        3.10976        0.20267
C         -2.25448        4.31915        0.04459
O         -3.28367        5.14726        0.18157
O         -1.09193        4.61495       -0.03566
H         -2.95544        6.06295        0.20850
