# Supplementary material for: Can Gas Absorption be Tuned in a Multifunctional Ionic Liquid?
Source: ChemSusChem. 2025 Sep 2;18(20):e202501347. doi: 10.1002/cssc.202501347 (PMC12548951; doi:10.1002/cssc.202501347)
Supplement: Supplementary file 1 — Supplementary Material [file CSSC-18-e202501347-s001.zip › abinitio_xyz_structures/4-triazolium.xyz]

9

N         -3.99040        1.22118       -0.01611
C         -3.92434        2.52245        0.05284
N         -2.69575        0.82967       -0.16013
C         -1.86187        1.85125       -0.17929
N         -2.62466        2.93938       -0.04493
H         -0.79024        1.81405       -0.28305
H         -2.46221       -0.15582       -0.23849
H         -4.76267        3.18863        0.16845
H         -2.29046        3.89865       -0.02141
