# Supplementary material for: Can Gas Absorption be Tuned in a Multifunctional Ionic Liquid?
Source: ChemSusChem. 2025 Sep 2;18(20):e202501347. doi: 10.1002/cssc.202501347 (PMC12548951; doi:10.1002/cssc.202501347)
Supplement: Supplementary file 1 — Supplementary Material [file CSSC-18-e202501347-s001.zip › abinitio_xyz_structures/P1111-COOH.xyz]

20

P          1.27796        4.69930        0.07891
C          3.06661        4.68738       -0.11651
C          0.61146        3.44745       -1.07404
C          0.62298        6.32380       -0.33358
C          0.83979        4.26823        1.76940
H          3.32099        4.94929       -1.14504
H          3.45033        3.69359        0.12032
H          3.49717        5.42110        0.56777
H          0.84920        6.55299       -1.37628
H          1.09575        7.06226        0.31728
H         -0.45653        6.33882       -0.17676
H          1.21105        3.26731        1.99606
H         -0.24414        4.29648        1.89010
H          1.30113        4.99403        2.44223
C         -0.88374        3.26920       -0.97313
O         -1.54208        4.07223       -1.82022
O         -1.42594        2.50175       -0.21312
H         -2.49964        3.93138       -1.71279
H          0.90423        3.75312       -2.07968
H          1.09624        2.50255       -0.82282
