# Supplementary material for: Can Gas Absorption be Tuned in a Multifunctional Ionic Liquid?
Source: ChemSusChem. 2025 Sep 2;18(20):e202501347. doi: 10.1002/cssc.202501347 (PMC12548951; doi:10.1002/cssc.202501347)
Supplement: Supplementary file 1 — Supplementary Material [file CSSC-18-e202501347-s001.zip › abinitio_xyz_structures/P1111-COO_MP2.xyz]

19

P          1.26686        4.70598        0.02649
C          3.06899        4.67419       -0.07689
C          0.59730        3.44771       -1.09022
C          0.69747        6.35869       -0.41005
C          0.77598        4.32589        1.71942
H          3.37541        4.88149       -1.10395
H          3.43371        3.68966        0.22124
H          3.48269        5.43459        0.58849
H          1.01243        6.58783       -1.42994
H          1.13796        7.07947        0.28186
H         -0.38953        6.38748       -0.34851
H          1.11889        3.32176        1.97627
H         -0.31080        4.37361        1.80218
H          1.22730        5.05282        2.39724
C         -0.92249        3.20198       -0.86751
O         -1.65068        4.22438       -0.90634
O         -1.26929        2.01448       -0.67903
H          0.76321        3.80323       -2.11131
H          1.17704        2.53564       -0.93855
