# Supplementary material for: Can Gas Absorption be Tuned in a Multifunctional Ionic Liquid?
Source: ChemSusChem. 2025 Sep 2;18(20):e202501347. doi: 10.1002/cssc.202501347 (PMC12548951; doi:10.1002/cssc.202501347)
Supplement: Supplementary file 1 — Supplementary Material [file CSSC-18-e202501347-s001.zip › abinitio_xyz_structures/P1111-ylide.xyz]

16

P          1.22481        4.51625       -0.09572
C          3.03986        4.58763       -0.05354
C          0.69928        3.22877       -1.09747
C          0.73459        6.24987       -0.47175
C          0.64524        4.27055        1.60869
H          3.41429        4.72650       -1.07063
H          3.43095        3.65017        0.34429
H          3.37425        5.42128        0.56736
H          1.09527        6.50915       -1.47021
H          1.14577        6.95393        0.25702
H         -0.35611        6.31654       -0.46513
H          1.04262        3.33124        1.99571
H         -0.44639        4.22284        1.60998
H          0.96715        5.09825        2.24395
H          1.10209        3.27582       -2.11046
H         -0.38097        3.07667       -1.07609
