# Supplementary material for: Can Gas Absorption be Tuned in a Multifunctional Ionic Liquid?
Source: ChemSusChem. 2025 Sep 2;18(20):e202501347. doi: 10.1002/cssc.202501347 (PMC12548951; doi:10.1002/cssc.202501347)
Supplement: Supplementary file 1 — Supplementary Material [file CSSC-18-e202501347-s001.zip › abinitio_xyz_structures/P1111.xyz]

17

P          1.28186        4.57488       -0.00133
C          3.08351        4.57540        0.00064
C          0.67976        3.28784       -1.10897
C          0.68008        6.17754       -0.56086
C          0.68144        4.25949        1.66820
H          3.44623        4.75245       -1.01360
H          3.44483        3.60845        0.35555
H          3.44309        5.36597        0.66204
H          1.04652        6.36840       -1.57125
H          1.04335        6.95466        0.11425
H         -0.41162        6.17263       -0.56116
H          1.04298        3.28612        2.00495
H         -0.41024        4.26378        1.66571
H          1.04928        5.03904        2.33798
H          1.04292        3.48238       -2.11988
H         -0.41197        3.29036       -1.10410
H          1.04585        2.31758       -0.76820
