# Supplementary material for: Can Gas Absorption be Tuned in a Multifunctional Ionic Liquid?
Source: ChemSusChem. 2025 Sep 2;18(20):e202501347. doi: 10.1002/cssc.202501347 (PMC12548951; doi:10.1002/cssc.202501347)
Supplement: Supplementary file 1 — Supplementary Material [file CSSC-18-e202501347-s001.zip › abinitio_xyz_structures/P1112-COO.xyz]

22

P          1.21224        4.68501        0.04580
C          3.01957        4.57136        0.06117
C          0.54832        3.35977       -1.02862
C          0.80416        6.33364       -0.56575
C          0.64952        4.49047        1.74986
H          3.39776        4.60773       -0.96223
H          3.33537        3.64172        0.53520
H          3.42013        5.41667        0.62431
H          1.18163        6.43654       -1.58522
H          1.28537        7.07538        0.07522
H         -0.27545        6.46493       -0.55576
H          0.87774        3.47846        2.08972
H         -0.42398        4.66300        1.79998
H          1.17726        5.21048        2.37876
H          0.75412        3.70762       -2.04852
C         -1.00887        3.29150       -0.90207
C          1.25784        2.02320       -0.79683
H          2.32136        2.07942       -1.03627
H          0.80126        1.27195       -1.44125
H          1.14870        1.68537        0.23718
O         -1.56978        4.34103       -0.49400
O         -1.54925        2.21922       -1.24501
