# Supplementary material for: Can Gas Absorption be Tuned in a Multifunctional Ionic Liquid?
Source: ChemSusChem. 2025 Sep 2;18(20):e202501347. doi: 10.1002/cssc.202501347 (PMC12548951; doi:10.1002/cssc.202501347)
Supplement: Supplementary file 1 — Supplementary Material [file CSSC-18-e202501347-s001.zip › abinitio_xyz_structures/P1112-COOH.xyz]

23

P          1.27802        4.64189        0.11820
C          3.05021        4.74841       -0.18372
C          0.60008        3.32637       -0.98248
C          0.50393        6.22010       -0.27605
C          0.97418        4.22875        1.84350
H          3.22394        5.03041       -1.22339
H          3.51851        3.78555        0.02438
H          3.46830        5.50823        0.47955
H          0.64334        6.44105       -1.33557
H          0.98003        6.99639        0.32620
H         -0.56105        6.18076       -0.04079
H          1.49435        3.30489        2.09885
H         -0.09751        4.11116        2.01142
H          1.35480        5.04463        2.46154
H          0.99383        3.57385       -1.97119
C         -0.91426        3.42186       -1.03048
C          1.06447        1.93276       -0.54252
H          2.15335        1.88358       -0.49970
H          0.71869        1.19587       -1.26969
H          0.65788        1.66974        0.43386
O         -1.33527        4.11955       -2.09459
O         -1.65613        2.93386       -0.21041
H         -2.30787        4.16967       -2.07976
