# Supplementary material for: Can Gas Absorption be Tuned in a Multifunctional Ionic Liquid?
Source: ChemSusChem. 2025 Sep 2;18(20):e202501347. doi: 10.1002/cssc.202501347 (PMC12548951; doi:10.1002/cssc.202501347)
Supplement: Supplementary file 1 — Supplementary Material [file CSSC-18-e202501347-s001.zip › abinitio_xyz_structures/P1112-ylide.xyz]

19

P          1.22041        4.57201       -0.00690
C          3.03948        4.64486        0.04822
C          0.66721        3.36321       -1.08719
C          0.62727        6.20535       -0.53438
C          0.77323        4.49480        1.78338
H          3.42560        4.82235       -0.95662
H          3.43263        3.69601        0.41928
H          3.36454        5.44539        0.71617
H          1.01893        6.43478       -1.52615
H          0.95232        6.96891        0.17515
H         -0.46437        6.19607       -0.57310
H          1.11087        3.53915        2.19255
H         -0.31398        4.55092        1.87798
H          1.23060        5.30858        2.35288
H         -0.39164        3.50781       -1.31511
C          1.07209        1.91706       -0.82621
H          2.15206        1.82295       -0.66308
H          0.84245        1.29045       -1.69565
H          0.58183        1.43887        0.03903
