# Supplementary material for: Can Gas Absorption be Tuned in a Multifunctional Ionic Liquid?
Source: ChemSusChem. 2025 Sep 2;18(20):e202501347. doi: 10.1002/cssc.202501347 (PMC12548951; doi:10.1002/cssc.202501347)
Supplement: Supplementary file 1 — Supplementary Material [file CSSC-18-e202501347-s001.zip › abinitio_xyz_structures/P1112.xyz]

20

P          1.27864        4.66108        0.00760
C          3.08155        4.66662        0.00222
C          0.65565        3.38388       -1.12153
C          0.67700        6.26909       -0.53866
C          0.69343        4.34612        1.68354
H          3.43981        4.82803       -1.01618
H          3.45479        3.71224        0.37581
H          3.43685        5.47256        0.64730
H          1.03496        6.46476       -1.55116
H          1.04896        7.04158        0.13698
H         -0.41464        6.26869       -0.52888
H          1.08100        3.38949        2.03631
H         -0.39810        4.32363        1.68615
H          1.04430        5.14477        2.33991
H          1.02313        3.65242       -2.11634
H         -0.43299        3.49029       -1.13452
C          1.07137        1.96208       -0.73837
H          2.15775        1.85066       -0.72368
H          0.67199        1.25848       -1.47170
H          0.68218        1.68164        0.24262
