# Supplementary material for: Can Gas Absorption be Tuned in a Multifunctional Ionic Liquid?
Source: ChemSusChem. 2025 Sep 2;18(20):e202501347. doi: 10.1002/cssc.202501347 (PMC12548951; doi:10.1002/cssc.202501347)
Supplement: Supplementary file 1 — Supplementary Material [file CSSC-18-e202501347-s001.zip › abinitio_xyz_structures/triazolate.xyz]

7

N         -3.98986        1.19013       -0.05546
C         -3.87690        2.50931        0.09762
N         -2.69918        0.72418       -0.19206
C         -1.92137        1.80336       -0.10959
N         -2.60117        2.95851        0.07314
H         -0.84316        1.75031       -0.18235
H         -4.73480        3.15535        0.22901
