# Supplementary material for: Can Gas Absorption be Tuned in a Multifunctional Ionic Liquid?
Source: ChemSusChem. 2025 Sep 2;18(20):e202501347. doi: 10.1002/cssc.202501347 (PMC12548951; doi:10.1002/cssc.202501347)
Supplement: Supplementary file 1 — Supplementary Material [file CSSC-18-e202501347-s001.zip › abinitio_xyz_structures/triazole.xyz]

8

N         -4.00496        1.17380       -0.05763
C         -3.87807        2.48063        0.09423
N         -2.71711        0.77199       -0.18649
C         -1.88686        1.82252       -0.10923
N         -2.59235        2.93068        0.06981
H         -0.81447        1.73961       -0.18597
H         -2.49218       -0.20603       -0.31844
H         -4.73236        3.12615        0.22576
