# Supplementary material for: Can Gas Absorption be Tuned in a Multifunctional Ionic Liquid?
Source: ChemSusChem. 2025 Sep 2;18(20):e202501347. doi: 10.1002/cssc.202501347 (PMC12548951; doi:10.1002/cssc.202501347)
Supplement: Supplementary file 1 — Supplementary Material [file CSSC-18-e202501347-s001.zip › Microbalance_data_analysis/global_fit_CO2/CO2_data_av.csv]

T	n0	P	y	x	m
303.15	0.000180764	0	0	0	0
303.15	0.000180764	0.250075	0.429478078	0.300443976	0.000946529
303.15	0.000180764	0.498212	0.575275215	0.365190292	0.001267852
303.15	0.000180764	0.748978	0.65190205	0.39463723	0.00143673
303.15	0.000180764	0.999328	0.701185952	0.412174784	0.001545347
303.15	0.000180764	2.4992195	0.851542046	0.459909645	0.001876718
303.15	0.000180764	4.998991	0.978208933	0.494492223	0.00215588
303.15	0.000180764	7.496964	1.075758376	0.518248361	0.00237087
303.15	0.000180764	9.997843	1.164822303	0.538068322	0.002567158
323.15	0.000180764	0	0	0	0
323.15	0.000180764	0.249314	0.332562604	0.249566214	0.000732936
323.15	0.000180764	0.498419	0.441554347	0.306304336	0.000973144
323.15	0.000180764	0.7486315	0.512838296	0.338990821	0.001130247
323.15	0.000180764	0.998982	0.565222908	0.361113363	0.001245698
323.15	0.000180764	2.4995655	0.738870178	0.42491394	0.0016284
323.15	0.000180764	4.9980225	0.883782887	0.469153262	0.001947774
323.15	0.000180764	7.4620195	0.98018318	0.494996215	0.002160231
323.15	0.000180764	9.998258	1.060690883	0.514725858	0.002337662
343.15	0.00014775	0	0	0	0
343.15	0.00014775	0.248968	0.216350812	0.177868761	0.000476817
343.15	0.00014775	0.498322	0.295524565	0.228111896	0.000651308
343.15	0.00014775	0.7486315	0.353919321	0.261403553	0.000780005
343.15	0.00014775	0.9988856	0.397306792	0.284337552	0.000875627
343.15	0.00014775	2.4989982	0.568297466	0.362365864	0.001252474
343.15	0.00014775	4.9984374	0.712939964	0.416208378	0.001571252
343.15	0.00014775	7.497933	0.792098785	0.441995046	0.001745711
343.15	0.00014775	9.99812	0.867489684	0.464521808	0.001911865
