# Supplementary material for: Can Gas Absorption be Tuned in a Multifunctional Ionic Liquid?
Source: ChemSusChem. 2025 Sep 2;18(20):e202501347. doi: 10.1002/cssc.202501347 (PMC12548951; doi:10.1002/cssc.202501347)
Supplement: Supplementary file 1 — Supplementary Material [file CSSC-18-e202501347-s001.zip › Microbalance_data_analysis/global_fit_CO2/global_molality/molalityfit.dat]

setting up equations...
Symbolic solutions:
    Solution #1:
        xiA = Kprime_anion*P*n0*(-2*sqrt(Kprime_H)*sqrt(Kprime_cation)*sqrt(P)*(Kprime_H + Kprime_anion*P) + Kprime_H**2 + 2*Kprime_H*Kprime_anion*P + Kprime_anion**2*P**2)/((Kprime_H + Kprime_anion*P)*(Kprime_H**2 + 2*Kprime_H*Kprime_anion*P - 4*Kprime_H*Kprime_cation*P + Kprime_anion**2*P**2))
        xiC = n0*(sqrt(Kprime_H)*sqrt(Kprime_cation)*sqrt(P)*(Kprime_H + Kprime_anion*P) - 2*Kprime_H*Kprime_cation*P)/(Kprime_H**2 + 2*Kprime_H*Kprime_anion*P - 4*Kprime_H*Kprime_cation*P + Kprime_anion**2*P**2)

    Solution #2:
        xiA = Kprime_anion*P*n0*(2*sqrt(Kprime_H)*sqrt(Kprime_cation)*sqrt(P)*(Kprime_H + Kprime_anion*P) + Kprime_H**2 + 2*Kprime_H*Kprime_anion*P + Kprime_anion**2*P**2)/((Kprime_H + Kprime_anion*P)*(Kprime_H**2 + 2*Kprime_H*Kprime_anion*P - 4*Kprime_H*Kprime_cation*P + Kprime_anion**2*P**2))
        xiC = n0*(-sqrt(Kprime_H)*sqrt(Kprime_cation)*sqrt(P)*(Kprime_H + Kprime_anion*P) - 2*Kprime_H*Kprime_cation*P)/(Kprime_H**2 + 2*Kprime_H*Kprime_anion*P - 4*Kprime_H*Kprime_cation*P + Kprime_anion**2*P**2)

setting up expression for concentration of CO2...
... using molality (mol/g)
setting up numeric functions...
Global Fit Result
[[Fit Statistics]]
    # fitting method   = leastsq
    # function evals   = 106
    # data points      = 27
    # variables        = 6
    chi-square         = 3.4239e-08
    reduced chi-square = 1.6304e-09
    Akaike info crit   = -541.114898
    Bayesian info crit = -533.339877
[[Variables]]
    Kanion:     50788.9313 +/- 4833.64342 (9.52%) (init = 111)
    Kcation:    12398.7944 +/- 5172.67902 (41.72%) (init = 30)
    KH:         16643.7495 +/- 1331.17059 (8.00%) (init = 37)
    DH_anion:  -26.1348501 +/- 6.14383606 (23.51%) (init = -26)
    DH_cation: -22.1137541 +/- 11.0444670 (49.94%) (init = -23)
    DH_Henry:   12.6134123 +/- 4.38144277 (34.74%) (init = 9)
[[Correlations]] (unreported correlations are < 0.100)
    C(DH_anion, DH_Henry)  = +0.9480
    C(Kcation, DH_cation)  = -0.8884
    C(Kanion, KH)          = +0.7721
    C(Kcation, KH)         = -0.6160
    C(KH, DH_cation)       = +0.5500
    C(Kanion, DH_anion)    = -0.4832
    C(KH, DH_Henry)        = -0.4510
    C(Kanion, DH_Henry)    = -0.4452
    C(KH, DH_anion)        = -0.3001
    C(DH_cation, DH_Henry) = -0.2864
    C(Kcation, DH_Henry)   = +0.1407
    C(Kanion, DH_cation)   = +0.1172
    C(Kanion, Kcation)     = -0.1150
Plot saved to fit_plot.svg
Plot saved to xiAxiC.svg
