# Supplementary material for: Can Gas Absorption be Tuned in a Multifunctional Ionic Liquid?
Source: ChemSusChem. 2025 Sep 2;18(20):e202501347. doi: 10.1002/cssc.202501347 (PMC12548951; doi:10.1002/cssc.202501347)
Supplement: Supplementary file 1 — Supplementary Material [file CSSC-18-e202501347-s001.zip › Microbalance_data_analysis/global_fit_CO2/global_molality/results_T303.15.csv]

P	y(CO2)	xiA/n0	xiC/n0	n(CO2abs)/n0
0.0	0.0	0.0	0.0	0.0
0.10101010101010101	0.0006974947117455521	0.16599810920355987	0.14772941546241442	6.0689510324260644e-06
0.20202020202020202	0.0009374310085210423	0.2576847812271375	0.16215771289629488	1.2137902064852129e-05
0.30303030303030304	0.001091300018388058	0.3216421098385066	0.16526318298053239	1.8206853097278195e-05
0.40404040404040403	0.0012033084113686786	0.37023126790578675	0.1647429873028263	2.4275804129704258e-05
0.5050505050505051	0.0012905673690462006	0.40902360277099054	0.16278980605276824	3.0344755162130327e-05
0.6060606060606061	0.0013615844574325288	0.4410434672563597	0.16023950941035875	3.641370619455639e-05
0.7070707070707071	0.0014212036129919775	0.4681201539009444	0.15746069256786524	4.2482657226982456e-05
0.8080808080808081	0.0014724359308782118	0.49144368337446204	0.1546295891705947	4.8551608259408515e-05
0.9090909090909091	0.0015172737059370883	0.5118303762024428	0.15183386255637546	5.462055929183458e-05
1.0101010101010102	0.0015570985922768574	0.5298634390520692	0.14911721779310283	6.0689510324260654e-05
1.1111111111111112	0.0015929047506321715	0.5459732109061074	0.14650040638975184	6.675846135668671e-05
1.2121212121212122	0.0016254291504990506	0.5604857124214916	0.14399180022851246	7.282741238911278e-05
1.3131313131313131	0.0016552317238854332	0.5736534181221233	0.14159298833476494	7.889636342153885e-05
1.4141414141414141	0.0016827468039051492	0.5856755203647804	0.1393018526588007	8.496531445396491e-05
1.5151515151515151	0.0017083173184537876	0.5967117072669189	0.13711430518650855	9.103426548639096e-05
1.6161616161616161	0.001732218207646333	0.6068917891946866	0.13502528687951348	9.710321651881703e-05
1.7171717171717171	0.0017546728764483183	0.6163225845035963	0.1330293471513635	0.0001031721675512431
1.8181818181818181	0.0017758650134875396	0.6250929467728273	0.13112097930085573	0.00010924111858366916
1.9191919191919191	0.0017959472481458908	0.6332775019596126	0.1292948114264977	0.00011531006961609523
2.0202020202020203	0.0018150476020089446	0.6409394713811707	0.12754571072530865	0.00012137902064852131
2.121212121212121	0.0018332743711072818	0.6481328349067297	0.12586883556897627	0.00012744797168094736
2.2222222222222223	0.0018507198719781778	0.654904010070194	0.12425965612921915	0.00013351692271337343
2.323232323232323	0.0018674633520017155	0.6612931707244516	0.12271395625938862	0.0001395858737457995
2.4242424242424243	0.0018835732761834354	0.6673352936652219	0.12122782447537872	0.00014565482477822556
2.525252525252525	0.0018991091426210443	0.673060997436961	0.11979763889958758	0.0001517237758106516
2.6262626262626263	0.0019141229374842915	0.6784972205929621	0.11842004918338306	0.0001577927268430777
2.727272727272727	0.001928660311268252	0.6836677746502059	0.11709195726542061	0.00016386167787550373
2.8282828282828283	0.0019427615373739432	0.6885937983150671	0.1158104980923026	0.00016993062890792982
2.929292929292929	0.001956462299121613	0.6932941332363243	0.11457302096498012	0.00017599957994035586
3.0303030303030303	0.0019697943403759743	0.6977856368778724	0.11337707188073301	0.00018206853097278193
3.131313131313131	0.001982786006884912	0.7020834446236995	0.1122203770552183	0.000188137482005208
3.2323232323232323	0.0019954626993974977	0.7062011906048997	0.1111008276932256	0.00019420643303763406
3.3333333333333335	0.0020078472550726116	0.7101511947429822	0.11001646600571616	0.00020027538407006015
3.4343434343434343	0.0020199602702207315	0.7139446219719955	0.10896547242855799	0.0002063443351024862
3.5353535353535355	0.0020318203747568962	0.7175916184165338	0.10794615397480584	0.00021241328613491226
3.6363636363636362	0.0020434444666793134	0.7211014283780622	0.1069569336407023	0.00021848223716733833
3.7373737373737375	0.002054847913278036	0.7244824952556054	0.10599634078141026	0.0002245511881997644
3.8383838383838382	0.0020660447245126174	0.7277425489521753	0.10506300237296644	0.00023062013923219046
3.9393939393939394	0.0020770477029965584	0.730888681860808	0.10415563508018409	0.00023668909026461652
4.040404040404041	0.0020878685742290936	0.7339274151575661	0.1032730380550233	0.00024275804129704262
4.141414141414141	0.00209851810007626	0.7368647568335418	0.102414086395488	0.0002488269923294686
4.242424242424242	0.002109006177988714	0.7397062526586586	0.10157772520091504	0.0002548959433618947
4.343434343434343	0.0021193419280269845	0.7424570310752197	0.10076296416526619	0.0002609648943943208
4.444444444444445	0.002129533769425547	0.7451218428596715	0.09996887265554445	0.00026703384542674686
4.545454545454545	0.0021395894881494452	0.7477050962599233	0.09919457522762154	0.00027310279645917287
4.646464646464646	0.0021495162966690324	0.7502108882072334	0.098439247536536	0.000279171747491599
4.747474747474747	0.002159320886989859	0.752643032111801	0.09770211260268699	0.00028524069852402505
4.848484848484849	0.002169009477818591	0.7550050826763579	0.09698243739930619	0.0002913096495564511
4.94949494949495	0.002178587856615683	0.7573003580994386	0.09627952973016494	0.0002973786005888772
5.05050505050505	0.0021880614171767947	0.7595319599874627	0.09559273536968689	0.0003034475516213032
5.151515151515151	0.0021974351932937527	0.7617027912504901	0.09492143544051483	0.0003095165026537293
5.252525252525253	0.0022067138889690073	0.7638155722190849	0.09426504400615704	0.0003155854536861554
5.353535353535354	0.0022159019055926835	0.765872855187975	0.09362300585864047	0.00032165440471858145
5.454545454545454	0.002225003366436291	0.7678770375651895	0.09299479448315177	0.00032772335575100746
5.555555555555555	0.0022340221387704227	0.7698303737822971	0.09237991018348	0.00033379230678343353
5.656565656565657	0.0022429618538738353	0.7717349861016344	0.09177787835371197	0.00033986125781585965
5.757575757575758	0.0022518259251672443	0.773592874439478	0.09118824788308688	0.0003459302088482857
5.858585858585858	0.002260617564675833	0.7754059253095167	0.09061058968222255	0.0003519991598807117
5.959595959595959	0.00226933979799934	0.7771759199784101	0.09004449532008392	0.0003580681109131378
6.0606060606060606	0.0022779954779468606	0.7789045419143222	0.08948957576210674	0.00036413706194556386
6.161616161616162	0.0022865872969747075	0.780593383599856	0.08894546020081551	0.00037020601297799
6.262626262626262	0.0022951177985494503	0.7822439527726376	0.08841179497110438	0.000376274964010416
6.363636363636363	0.0023035893875440376	0.783857678149596	0.08788824254309695	0.00038234391504284206
6.4646464646464645	0.002312004339762685	0.7854359146847675	0.0873744805861614	0.0003884128660752681
6.565656565656566	0.002320364810679391	0.7869799484049611	0.08687020109826121	0.0003944818171076942
6.666666666666667	0.0023286728434655964	0.7884910008628282	0.08637510959535367	0.0004005507681401203
6.767676767676767	0.0023369303763742287	0.7899702332426596	0.0858889243560324	0.0004066197191725463
6.8686868686868685	0.0023451392495401915	0.7914187501505195	0.08541137571704328	0.0004126886702049724
6.96969696969697	0.0023533012112509208	0.7928376031170411	0.08494220541569472	0.00041875762123739845
7.070707070707071	0.002361417923735102	0.7942277938383225	0.08448116597553294	0.0004248265722698245
7.171717171717171	0.002369490968512624	0.7955902771777822	0.08402802013197297	0.0004308955233022506
7.2727272727272725	0.0023775218513444915	0.796925963949573	0.08358254029486097	0.00043696447433467665
7.373737373737374	0.0023855120068175238	0.7982357235021112	0.08314450804520311	0.0004430334253671027
7.474747474747475	0.002393462802595222	0.7995203861185021	0.08271371366353239	0.0004491023763995288
7.575757575757575	0.002401375543363117	0.8007807452490122	0.08228995568759395	0.00045517132743195485
7.6767676767676765	0.0024092514744941734	0.8020175595893329	0.08187304049722574	0.0004612402784643809
7.777777777777778	0.0024170917854573933	0.8032315550170728	0.08146278192448402	0.000467309229496807
7.878787878787879	0.0024248976129905894	0.8044234263977944	0.08105900088722201	0.00047337818052923305
7.979797979797979	0.0024326700440563346	0.8055938392708585	0.08066152504447602	0.00047944713156165906
8.080808080808081	0.0024404101185983634	0.806743431424439	0.08027018847214284	0.00048551608259408524
8.181818181818182	0.002448118832114133	0.8078728143682201	0.0798848313575539	0.0004915850336265112
8.282828282828282	0.0024557971380578234	0.8089825747115522	0.07950529971165886	0.0004976539846589372
8.383838383838384	0.0024634459500868294	0.8100732754541663	0.079131445097633	0.0005037229356913634
8.484848484848484	0.0024710661441636156	0.8111454571959349	0.07876312437481253	0.0005097918867237894
8.585858585858587	0.0024786585605238026	0.8121996392716202	0.07840019945694533	0.0005158608377562156
8.686868686868687	0.0024862240055204127	0.8132363208160531	0.07804253708382124	0.0005219297887886416
8.787878787878787	0.0024937632533533634	0.8142559817647289	0.07769000860541571	0.0005279987398210676
8.88888888888889	0.0025012770476925523	0.8152590837944103	0.07734248977774444	0.0005340676908534937
8.98989898989899	0.002508766103202146	0.8162460712079402	0.07699986056968473	0.0005401366418859197
9.09090909090909	0.0025162311069731264	0.8172173717671419	0.07666200498007486	0.0005462055929183457
9.191919191919192	0.0025236727198705063	0.8181733974773705	0.07632881086445013	0.0005522745439507719
9.292929292929292	0.002531091577801162	0.8191145453270018	0.07600016977082172	0.000558343494983198
9.393939393939394	0.002538488292907752	0.8200411979848897	0.07567597678394479	0.0005644124460156241
9.494949494949495	0.0025458634546937286	0.820953724458588	0.07535613037756216	0.0005704813970480501
9.595959595959595	0.002553217631084112	0.8218524807159255	0.07504053227414446	0.0005765503480804761
9.696969696969697	0.0025605513694262902	0.8227378102723159	0.07472908731168133	0.0005826192991129022
9.797979797979798	0.002567865197434815	0.8236100447460241	0.07442170331710789	0.0005886882501453283
9.8989898989899	0.002575159624083851	0.8244695043834334	0.07411829098597905	0.0005947572011777544
10.0	0.0025824351404506655	0.8253164985562083	0.07381876376802965	0.0006008261522101804
