# Supplementary material for: Can Gas Absorption be Tuned in a Multifunctional Ionic Liquid?
Source: ChemSusChem. 2025 Sep 2;18(20):e202501347. doi: 10.1002/cssc.202501347 (PMC12548951; doi:10.1002/cssc.202501347)
Supplement: Supplementary file 1 — Supplementary Material [file CSSC-18-e202501347-s001.zip › Microbalance_data_analysis/global_fit_CO2/global_molality/results_T323.15.csv]

P	y(CO2)	xiA/n0	xiC/n0	n(CO2abs)/n0
0.0	0.0	0.0	0.0	0.0
0.10101010101010101	0.0004492382829784801	0.08057990267657163	0.12123719469012112	4.452508379166734e-06
0.20202020202020202	0.0006296011931950118	0.13645860342963317	0.14517607966674564	8.905016758333469e-06
0.30303030303030304	0.0007570599953868265	0.180582894862233	0.1568646639886967	1.3357525137500202e-05
0.40404040404040403	0.0008564710486595673	0.21716517264507443	0.16336887636586572	1.7810033516666937e-05
0.5050505050505051	0.0009380379385253275	0.24839146675895862	0.1671324617077084	2.226254189583367e-05
0.6060606060606061	0.001007147468826034	0.2755867719021997	0.16927463369114684	2.6715050275000404e-05
0.7070707070707071	0.0010670414166534812	0.29962801728563565	0.17038938704297368	3.116755865416714e-05
0.8080808080808081	0.0011198382890006515	0.3211304535041538	0.17082272253129746	3.5620067033333875e-05
0.9090909090909091	0.0011670042546277992	0.3405443325329645	0.17078964759418575	4.0072575412500605e-05
1.0101010101010102	0.0012095981006526358	0.3582099430813646	0.17043028758913192	4.452508379166734e-05
1.1111111111111112	0.0012484100529912326	0.3743911253512521	0.16983935942139616	4.897759217083408e-05
1.2121212121212122	0.00128404567804269	0.38929676048854867	0.16908275164298475	5.343010055000081e-05
1.3131313131313131	0.0013169792084151263	0.4030951251160744	0.16820736593468524	5.7882608929167546e-05
1.4141414141414141	0.001347588837042614	0.4159238055683648	0.167247217223868	6.233511730833428e-05
1.5151515151515151	0.0013761808706946636	0.4278967387913744	0.16622735219817614	6.6787625687501e-05
1.6161616161616161	0.0014030067300853228	0.4391093322818454	0.1651664429956599	7.124013406666775e-05
1.7171717171717171	0.0014282752052698017	0.4496422637078519	0.1640785483478958	7.569264244583448e-05
1.8181818181818181	0.0014521614754133532	0.45956435113005806	0.1629743359886613	8.014515082500121e-05
1.9191919191919191	0.0014748138683892398	0.4689347552489876	0.1618619475066477	8.459765920416794e-05
2.0202020202020203	0.001496359008045736	0.47780469269554826	0.1607476205758625	8.905016758333468e-05
2.121212121212121	0.0015169057897375547	0.48621878553688425	0.1596361433074091	9.350267596250141e-05
2.2222222222222223	0.0015365484901291992	0.49421613615886223	0.15853119040917282	9.795518434166816e-05
2.323232323232323	0.0015553692278170485	0.5018311920992145	0.1574355748353422	0.00010240769272083487
2.4242424242424243	0.001573439930605049	0.5090944483034433	0.1563514381621777	0.00010686020110000162
2.525252525252525	0.0015908239232913534	0.516033022179454	0.15528039597568752	0.00011131270947916835
2.6262626262626263	0.0016075772203058055	0.5226711281406051	0.15422364984991083	0.00011576521785833509
2.727272727272727	0.0016237495864619995	0.5290304720023118	0.15318207425595254	0.00012021772623750181
2.8282828282828283	0.0016393854138269574	0.5351305809337584	0.15215628448111881	0.00012467023461666855
2.929292929292929	0.0016545244515191143	0.5409890811871686	0.15114669003818504	0.00012912274299583528
3.0303030303030303	0.001669202416939364	0.546621933203625	0.1501535368995494	0.000133575251375002
3.131313131313131	0.0016834515107084524	0.552043631696373	0.14917694106162444	0.00013802775975416874
3.2323232323232323	0.0016973008528615855	0.5572673767767256	0.14821691533787115	0.0001424802681333355
3.3333333333333335	0.001710776854238459	0.5623052209969379	0.1472733908304384	0.00014693277651250223
3.4343434343434343	0.0017239035342190778	0.5671681962537823	0.1463462341960368	0.00015138528489166896
3.5353535353535355	0.001736702793786667	0.5718664237637187	0.14543526157033543	0.0001558377932708357
3.6363636363636362	0.0017491946511984332	0.5764092097393643	0.1445402498247415	0.00016029030165000242
3.7373737373737375	0.001761397446202102	0.5808051289330307	0.14366094568407659	0.00016474281002916915
3.8383838383838382	0.0017733280176685808	0.5850620978403601	0.14279707312198409	0.00016919531840833588
3.9393939393939394	0.0017850018586569527	0.589187439055923	0.141948339364522	0.00017364782678750264
4.040404040404041	0.0017964332522405137	0.5931879380278926	0.1411144397651944	0.00017810033516666937
4.141414141414141	0.0018076353908660263	0.5970698932589805	0.1402950617620834	0.00018255284354583607
4.242424242424242	0.0018186204815654368	0.6008391608366707	0.13948988808638058	0.00018700535192500283
4.343434343434343	0.0018293998389687714	0.6045011940403684	0.1386985993589088	0.00019145786030416956
4.444444444444445	0.0018399839677623773	0.6080610786608821	0.13792087618524265	0.00019591036868333631
4.545454545454545	0.0018503826359851363	0.6115235645742474	0.13715640083930897	0.00020036287706250302
4.646464646464646	0.001860604940346681	0.6148930940338695	0.136404858608731	0.00020481538544166975
4.747474747474747	0.0018706593645778443	0.6181738270794646	0.1356659388618209	0.0002092678938208365
4.848484848484849	0.001880553831678284	0.6213696644061469	0.1349393358853289	0.00021372040220000324
4.94949494949495	0.0018902957508042033	0.6244842679903969	0.13422474953331034	0.00021817291057917
5.05050505050505	0.0018998920594363092	0.6275210797301105	0.13352188572036547	0.0002226254189583367
5.151515151515151	0.0019093492613812446	0.6304833383223116	0.13283045678669636	0.00022707792733750343
5.252525252525253	0.0019186734610859703	0.6333740945733791	0.1321501817576879	0.00023153043571667018
5.353535353535354	0.0019278703946818397	0.6361962253120742	0.1314807865168193	0.0002359829440958369
5.454545454545454	0.0019369454581215208	0.6389524460545395	0.13082200390751186	0.00024043545247500362
5.555555555555555	0.001945903732726028	0.6416453225522615	0.1301735737768759	0.0002448879608541704
5.656565656565657	0.001954750008419722	0.6442772813382931	0.12953524297213775	0.0002493404692333371
5.757575757575758	0.0019634888048972233	0.6468506193734526	0.12890676529871684	0.00025379297761250383
5.858585858585858	0.0019721243909368628	0.6493675128824092	0.12828790144742305	0.00025824548599167056
5.959595959595959	0.0019806608020499347	0.6518300254593189	0.12767841889699527	0.0002626979943708373
6.0606060606060606	0.001989101856633017	0.6542401155137161	0.127078091797163	0.000267150502750004
6.161616161616162	0.001997451170771467	0.6565996431195514	0.12648670083654495	0.0002716030111291708
6.262626262626262	0.0020057121718254998	0.6589103763234178	0.12590403309897208	0.0002760555195083375
6.363636363636363	0.0020138881109156848	0.6611739969619865	0.1253298819112208	0.0002805080278875042
6.4646464646464645	0.002021982074411914	0.6633921060333956	0.1247640466846276	0.000284960536266671
6.565656565656566	0.002029996994518668	0.6655662286626612	0.12420633275263732	0.00028941304464583773
6.666666666666667	0.002037935659039568	0.6676978186970722	0.12365655120597649	0.00029386555302500446
6.767676767676767	0.0020458007203955097	0.6697882629638857	0.12311451872684472	0.0002983180614041712
6.8686868686868685	0.0020535947039629974	0.6718388852194148	0.12258005742326442	0.0003027705697833379
6.96969696969697	0.0020613200157925224	0.6738509498157237	0.12205299466452116	0.00030722307816250465
7.070707070707071	0.0020689789497608246	0.6758256651086146	0.12153316291844463	0.0003116755865416714
7.171717171717171	0.002076573694205538	0.6777641866283047	0.12102039959113553	0.0003161280949208381
7.2727272727272725	0.002084106338085978	0.6796676200321714	0.12051454686961682	0.00032058060330000484
7.373737373737374	0.0020915788767096187	0.6815370238571329	0.12001545156778282	0.00032503311167917157
7.474747474747475	0.0020989932170600253	0.6833734120876142	0.11952296497593198	0.0003294856200583383
7.575757575757575	0.0021063511827586695	0.6851777565535881	0.11903694271409761	0.00033393812843750503
7.6767676767676765	0.002113654518690016	0.6869509891718861	0.11855724458932566	0.00033839063681667176
7.777777777777778	0.002120904895316598	0.6886940040427911	0.11808373445700279	0.0003428431451958385
7.878787878787879	0.0021281039127083704	0.690407659412883	0.11761628008629078	0.0003472956535750053
7.979797979797979	0.002135253104308458	0.6920927795141426	0.11715475302969157	0.00035174816195417195
8.080808080808081	0.002142353940455459	0.693750156288474	0.11669902849673709	0.00035620067033333873
8.181818181818182	0.002149407831680706	0.6953805510060165	0.11624898523177545	0.00036065317871250546
8.282828282828282	0.0021564161317973057	0.696984695784931	0.11580450539580353	0.00036510568709167214
8.383838383838384	0.0021633801407963177	0.6985632950196979	0.11536547445228541	0.0003695581954708389
8.484848484848484	0.002170301107564176	0.7001170267243906	0.11493178105687732	0.00037401070385000566
8.585858585858587	0.0021771802324342363	0.7016465437968697	0.11450331695097658	0.00037846321222917244
8.686868686868687	0.0021840186695843184	0.7031524752093612	0.11407997685900018	0.0003829157206083391
8.787878787878787	0.002190817529291091	0.7046354271304535	0.11366165838929565	0.00038736822898750585
8.88888888888889	0.0021975778800513196	0.7060959839831507	0.11324826193858163	0.00039182073736667263
8.98989898989899	0.0022043007505791684	0.7075347094432615	0.11283969059981389	0.0003962732457458393
9.09090909090909	0.0022109871316880318	0.7089521473820778	0.11243585007337009	0.00040072575412500604
9.191919191919192	0.002217637978064705	0.7103488227569885	0.11203664858144774	0.0004051782625041728
9.292929292929292	0.0022242542099431065	0.7117252424534116	0.11164199678556762	0.0004096307708833395
9.393939393939394	0.00223083671468421	0.7130818960811675	0.11125180770707703	0.0004140832792625063
9.494949494949495	0.002237386348268326	0.714419256728188	0.11086599665055	0.000418535787641673
9.595959595959595	0.002243903936705435	0.7157377816742495	0.1104844811299793	0.0004229882960208397
9.696969696969697	0.002250390277368841	0.717037913067218	0.11010718079766169	0.00042744080440000647
9.797979797979798	0.0022568461402570203	0.7183200785641225	0.10973401737567642	0.0004318933127791732
9.8989898989899	0.002263272269188191	0.7195846919392026	0.10936491458986253	0.00043634582115834
10.0	0.0022696693829318097	0.7208321536609317	0.10899979810619975	0.00044079832953750666
