# Supplementary material for: Can Gas Absorption be Tuned in a Multifunctional Ionic Liquid?
Source: ChemSusChem. 2025 Sep 2;18(20):e202501347. doi: 10.1002/cssc.202501347 (PMC12548951; doi:10.1002/cssc.202501347)
Supplement: Supplementary file 1 — Supplementary Material [file CSSC-18-e202501347-s001.zip › Microbalance_data_analysis/global_fit_CO2/global_molality/results_T343.15.csv]

P	y(CO2)	xiA/n0	xiC/n0	n(CO2abs)/n0
0.0	0.0	0.0	0.0	0.0
0.10101010101010101	0.00029944167599028524	0.03959547409889864	0.09473651622469557	3.3866878393749177e-06
0.20202020202020202	0.0004269618939915142	0.07082776355134784	0.11982857474788611	6.773375678749835e-06
0.30303030303030304	0.0005220511062290967	0.09753421963913375	0.13473122208054297	1.0160063518124753e-05
0.40404040404040403	0.0005995462070217389	0.12106306269831929	0.14482833031477302	1.354675135749967e-05
0.5050505050505051	0.0006655069338092367	0.14216553506345195	0.15211820238196155	1.693343919687459e-05
0.6060606060606061	0.000723162803690968	0.1613270192660257	0.15758081683928674	2.0320127036249506e-05
0.7070707070707071	0.0007744885519319401	0.17888770900549197	0.16177199636644107	2.3706814875624426e-05
0.8080808080808081	0.0008207993830690183	0.19509893559342126	0.16503717055841174	2.709350271499934e-05
0.9090909090909091	0.0008630241627389049	0.21015344416028112	0.16760505777872828	3.048019055437426e-05
1.0101010101010102	0.0009018476645265162	0.2242032582896216	0.16963434361026064	3.386687839374918e-05
1.1111111111111112	0.0009377915611286727	0.23737095001818095	0.17123915978572582	3.72535662331241e-05
1.2121212121212122	0.0009712637304505759	0.2497571181813491	0.1725039779904401	4.064025407249901e-05
1.3131313131313131	0.0010025898781845354	0.26144555168015055	0.17349279502420734	4.402694191187393e-05
1.4141414141414141	0.0010320346844703654	0.2725069105452188	0.17425504682303358	4.741362975124885e-05
1.5151515151515151	0.0010598164383014924	0.2830014207933973	0.1748295538179529	5.080031759062377e-05
1.6161616161616161	0.001086117459544888	0.2929808918157569	0.1752472324343334	5.418700542999868e-05
1.7171717171717171	0.0011110917037630548	0.3024902556828587	0.17553300639854486	5.75736932693736e-05
1.8181818181818181	0.001134870428582668	0.3115687612067493	0.17570718373406735	6.096038110874852e-05
1.9191919191919191	0.0011575664931352746	0.3202509136606983	0.17578646786998026	6.434706894812344e-05
2.0202020202020203	0.0011792776727576398	0.3285672238197099	0.17578471261258266	6.773375678749836e-05
2.121212121212121	0.0012000892508114672	0.3365448118250841	0.17571349429311414	7.112044462687327e-05
2.2222222222222223	0.0012200760709242516	0.3442078989872006	0.1755825511487345	7.45071324662482e-05
2.323232323232323	0.0012393041804292968	0.3515782120144467	0.17540012478806952	7.78938203056231e-05
2.4242424242424243	0.0012578321599129513	0.3586753180396516	0.17517322843354016	8.128050814499802e-05
2.525252525252525	0.001275712208810194	0.3655169044068762	0.1749078597127124	8.466719598437294e-05
2.6262626262626263	0.0012929910393111722	0.37211901395669134	0.1746091709741731	8.805388382374786e-05
2.727272727272727	0.001309710618127463	0.3784962441574149	0.1742816067253155	9.144057166312277e-05
2.8282828282828283	0.001325908786393007	0.3846619166355951	0.1739290153757051	9.48272595024977e-05
2.929292929292929	0.001341619781121989	0.3906282222973272	0.1735547407220635	9.821394734187261e-05
3.0303030303030303	0.0013568746765216853	0.3964063461877662	0.17316169733004455	0.00010160063518124754
3.131313131313131	0.0013717017595842864	0.4020065754277758	0.1727524330186217	0.00010498732302062245
3.2323232323232323	0.0013861268514231148	0.4074383929352243	0.1723291809418852	0.00010837401085999737
3.3333333333333335	0.0014001735835377808	0.41271055914119265	0.17189390322538745	0.0001117606986993723
3.4343434343434343	0.001413863636419009	0.4178311835167556	0.17144832770391516	0.0001151473865387472
3.5353535353535355	0.0014272169465131149	0.42280778741063	0.1709939789919021	0.00011853407437812212
3.6363636363636362	0.0014402518864673223	0.4276473594442245	0.1705322048728919	0.00012192076221749704
3.7373737373737375	0.0014529854227028171	0.4323564045051612	0.17006419880321047	0.00012530745005687196
3.8383838383838382	0.0014654332536620314	0.43694098721300073	0.1695910191745669	0.00012869413789624688
3.9393939393939394	0.0014776099315120753	0.44140677059383104	0.16911360586117757	0.0001320808257356218
4.040404040404041	0.0014895289696283734	0.4457590505875409	0.16863279448211904	0.00013546751357499672
4.141414141414141	0.0015012029378091796	0.45000278691821094	0.16814932873356975	0.0001388542014143716
4.242424242424242	0.0015126435468655387	0.4541426307804322	0.16766387108434289	0.00014224088925374653
4.343434343434343	0.0015238617239790445	0.45818294972952367	0.16717701207849578	0.00014562757709312148
4.444444444444445	0.0015348676800109016	0.4621278501092565	0.16668927844841966	0.0001490142649324964
4.545454545454545	0.001545670969772149	0.4659811973049117	0.16620114020879498	0.0001524009527718713
4.646464646464646	0.0015562805461198361	0.4697466340707941	0.16571301687467382	0.0001557876406112462
4.747474747474747	0.00156670480862227	0.47342759714849963	0.1652252829245849	0.00015917432845062113
4.848484848484849	0.001576951647434034	0.47702733236427364	0.16473827261102275	0.00016256101628999605
4.94949494949495	0.0015870284829348782	0.4805489083699258	0.1642522842052856	0.000165947704129371
5.05050505050505	0.001596942301613178	0.48399522917130067	0.16376758375076456	0.0001693343919687459
5.151515151515151	0.0016066996886121337	0.4873690455707035	0.16328440838802996	0.0001727210798081208
5.252525252525253	0.001616306857303552	0.4906729656345316	0.16280296930600802	0.00017610776764749573
5.353535353535354	0.001625769676208321	0.493909464284232	0.16232345436591938	0.00017949445548687065
5.454545454545454	0.0016350936935434226	0.4970808920973413	0.16184603043820128	0.00018288114332624554
5.555555555555555	0.0016442841596415155	0.5001894833954872	0.1613708454871659	0.00018626783116562048
5.656565656565657	0.00165334604745985	0.5032373636876113	0.16089803043349493	0.0001896545190049954
5.757575757575758	0.001662284071369985	0.506226556529152	0.16042770082070096	0.00019304120684437032
5.858585858585858	0.0016711027043977583	0.509158989851343	0.15995995830829382	0.00019642789468374522
5.959595959595959	0.0016798061940638148	0.5120365018089973	0.15949489201147812	0.00019981458252312014
6.0606060606060606	0.0016883985769582817	0.5148608461900653	0.15903257970470755	0.00020320127036249508
6.161616161616162	0.0016968836921685464	0.5176336974257725	0.15857308890426788	0.00020658795820187
6.262626262626262	0.0017052651936662793	0.520356655236189	0.15811647784319477	0.0002099746460412449
6.363636363636363	0.0017135465617485715	0.5230312489425791	0.15766279635022576	0.0002133613338806198
6.4646464646464645	0.0017217311136181375	0.5256589414747762	0.15721208664308767	0.00021674802171999473
6.565656565656566	0.001729822013178781	0.528241133099069	0.1567643840452033	0.00022013470955936965
6.666666666666667	0.0017378222801145784	0.5307791648896341	0.15631971763384894	0.0002235213973987446
6.767676767676767	0.0017457347983143975	0.533274321964367	0.15587811082686417	0.0002269080852381195
6.8686868686868685	0.0017535623236972714	0.5357278365040022	0.1554395819142159	0.0002302947730774944
6.96969696969697	0.00176130749148875	0.5381408905716796	0.15500414454000616	0.00023368146091686933
7.070707070707071	0.0017689728229935457	0.5405146187485369	0.15457180813989685	0.00023706814875624425
7.171717171717171	0.0017765607319054865	0.5428501105995219	0.15414257833837774	0.00024045483659561914
7.2727272727272725	0.0017840735301919667	0.5451484129823451	0.15371645730982414	0.0002438415244349941
7.373737373737374	0.0017915134335866486	0.5474105322113645	0.15329344410686987	0.000247228212274369
7.474747474747475	0.001798882566721095	0.5496374360871743	0.15287353495924577	0.0002506149001137439
7.575757575757575	0.0018061829679232625	0.5518300558017503	0.15245672354590326	0.0002540015879531188
7.6767676767676765	0.0018134165937082908	0.5539892877281627	0.1520430012429517	0.00025738827579249376
7.777777777777778	0.001820585322984814	0.5561159951031285	0.15163235734967742	0.00026077496363186866
7.878787878787879	0.0018276909609979833	0.5582110096099816	0.15122477929468187	0.0002641616514712436
7.979797979797979	0.0018347352430286034	0.5602751328690274	0.15082025282397166	0.0002675483393106185
8.080808080808081	0.0018417198378661232	0.5623091378416867	0.15041876217265066	0.00027093502714999344
8.181818181818182	0.0018486463510717485	0.5643137701543183	0.1500202902217015	0.00027432171498936833
8.282828282828282	0.0018555163280466055	0.5662897493471568	0.14962481864119645	0.0002777084028287432
8.383838383838384	0.0018623312569186548	0.5682377700533655	0.14923232802115347	0.0002810950906681182
8.484848484848484	0.001869092571260955	0.5701585031128282	0.14884279799112818	0.00028448177850749307
8.585858585858587	0.0018758016526528715	0.5720525966249504	0.14845620732953604	0.00028786846634686807
8.686868686868687	0.0018824598330949025	0.5739206769444132	0.1480725340636024	0.00029125515418624296
8.787878787878787	0.0018890683972869792	0.5757633496235378	0.14769175556075276	0.00029464184202561785
8.88888888888889	0.0018956285847793039	0.5775812003046367	0.14731384861218325	0.0002980285298649928
8.98989898989899	0.0019021415920041378	0.5793747955654975	0.14693878950928063	0.0003014152177043677
9.09090909090909	0.0019086085741962808	0.5811446837209017	0.14656655411350172	0.0003048019055437426
9.191919191919192	0.0019150306472094185	0.5828913955828792	0.14619711792026704	0.00030818859338311753
9.292929292929292	0.0019214088892349872	0.5846154451822178	0.145830456117372	0.0003115752812224924
9.393939393939394	0.0019277443424297104	0.5863173304535502	0.14546654363837544	0.00031496196906186737
9.494949494949495	0.0019340380144575206	0.587997533886201	0.14510535521138504	0.00031834865690124226
9.595959595959595	0.0019402908799511542	0.5896565231428083	0.1447468654036212	0.00032173534474061715
9.696969696969697	0.001946503881898368	0.5912947516476126	0.14439104866210778	0.0003251220325799921
9.797979797979798	0.0019526779329573243	0.592912659146164	0.1440378793508092	0.000328508720419367
9.8989898989899	0.001958813916705426	0.5945106722380946	0.14368733178450435	0.000331895408258742
10.0	0.0019649126888255574	0.5960892048844857	0.14333938025966333	0.0003352820960981169
