# Supplementary material for: Can Gas Absorption be Tuned in a Multifunctional Ionic Liquid?
Source: ChemSusChem. 2025 Sep 2;18(20):e202501347. doi: 10.1002/cssc.202501347 (PMC12548951; doi:10.1002/cssc.202501347)
Supplement: Supplementary file 1 — Supplementary Material [file CSSC-18-e202501347-s001.zip › Microbalance_data_analysis/global_fit_CO2/global_molefractions/molefractionfit.dat]

setting up equations...
Symbolic solutions:
    Solution #1:
        xiA = Kprime_anion*P*n0*(-2*sqrt(Kprime_H)*sqrt(Kprime_cation)*sqrt(P)*(Kprime_H + Kprime_anion*P) + Kprime_H**2 + 2*Kprime_H*Kprime_anion*P + Kprime_anion**2*P**2)/((Kprime_H + Kprime_anion*P)*(Kprime_H**2 + 2*Kprime_H*Kprime_anion*P - 4*Kprime_H*Kprime_cation*P + Kprime_anion**2*P**2))
        xiC = n0*(sqrt(Kprime_H)*sqrt(Kprime_cation)*sqrt(P)*(Kprime_H + Kprime_anion*P) - 2*Kprime_H*Kprime_cation*P)/(Kprime_H**2 + 2*Kprime_H*Kprime_anion*P - 4*Kprime_H*Kprime_cation*P + Kprime_anion**2*P**2)

    Solution #2:
        xiA = Kprime_anion*P*n0*(2*sqrt(Kprime_H)*sqrt(Kprime_cation)*sqrt(P)*(Kprime_H + Kprime_anion*P) + Kprime_H**2 + 2*Kprime_H*Kprime_anion*P + Kprime_anion**2*P**2)/((Kprime_H + Kprime_anion*P)*(Kprime_H**2 + 2*Kprime_H*Kprime_anion*P - 4*Kprime_H*Kprime_cation*P + Kprime_anion**2*P**2))
        xiC = n0*(-sqrt(Kprime_H)*sqrt(Kprime_cation)*sqrt(P)*(Kprime_H + Kprime_anion*P) - 2*Kprime_H*Kprime_cation*P)/(Kprime_H**2 + 2*Kprime_H*Kprime_anion*P - 4*Kprime_H*Kprime_cation*P + Kprime_anion**2*P**2)

setting up expression for concentration of CO2...
... using mole fraction, fitting x = n(CO2)/(n0(IL)+n(CO2))
setting up numeric functions...
Global Fit Result
[[Fit Statistics]]
    # fitting method   = leastsq
    # function evals   = 43
    # data points      = 27
    # variables        = 6
    chi-square         = 9.3671e-04
    reduced chi-square = 4.4605e-05
    Akaike info crit   = -265.262216
    Bayesian info crit = -257.487195
[[Variables]]
    Kanion:     239.347286 +/- 26.3102452 (10.99%) (init = 111)
    Kcation:    56.3798782 +/- 20.4743437 (36.31%) (init = 30)
    KH:         77.2468196 +/- 7.36200717 (9.53%) (init = 37)
    DH_anion:  -24.9560521 +/- 6.08494099 (24.38%) (init = -26)
    DH_cation: -23.7982016 +/- 9.27975620 (38.99%) (init = -23)
    DH_Henry:   12.7745775 +/- 4.71678224 (36.92%) (init = 9)
[[Correlations]] (unreported correlations are < 0.100)
    C(DH_anion, DH_Henry) = +0.9667
    C(Kcation, DH_cation) = -0.9139
    C(Kanion, KH)         = +0.8952
    C(Kanion, DH_anion)   = -0.5278
    C(Kanion, DH_Henry)   = -0.5252
    C(KH, DH_Henry)       = -0.5168
    C(Kcation, KH)        = -0.4437
    C(KH, DH_anion)       = -0.4189
    C(KH, DH_cation)      = +0.3910
    C(Kanion, Kcation)    = -0.1775
    C(Kanion, DH_cation)  = +0.1579
Plot saved to fit_plot.svg
Plot saved to xiAxiC.svg
