# Supplementary material for: Can Gas Absorption be Tuned in a Multifunctional Ionic Liquid?
Source: ChemSusChem. 2025 Sep 2;18(20):e202501347. doi: 10.1002/cssc.202501347 (PMC12548951; doi:10.1002/cssc.202501347)
Supplement: Supplementary file 1 — Supplementary Material [file CSSC-18-e202501347-s001.zip › Microbalance_data_analysis/global_fit_CO2/global_molefractions/results_T303.15.csv]

P	y(CO2)	xiA/n0	xiC/n0	n(CO2abs)/n0
0.0	0.0	0.0	0.0	0.0
0.10101010101010101	0.24049216532668843	0.1686281293920427	0.14629230519697667	0.0013076279576041214
0.20202020202020202	0.29854326194884384	0.2614753148609251	0.1604010318626185	0.002615255915208243
0.30303030303030304	0.3312207850705168	0.32607344833389984	0.1633225943230404	0.003922883872812364
0.40404040404040403	0.35309372354811086	0.37504817603442664	0.16268537885644963	0.005230511830416486
0.5050505050505051	0.3691251561849014	0.4140822698210321	0.1606545737091411	0.006538139788020607
0.6060606060606061	0.3815686610562885	0.4462558905861954	0.15805192788397968	0.007845767745624729
0.7070707070707071	0.3916212168306512	0.47342939329076283	0.15523786419470778	0.00915339570322885
0.8080808080808081	0.3999866444894622	0.4968113930254516	0.15238352447299425	0.010461023660832972
0.9090909090909091	0.40710975579310826	0.5172299555369196	0.1495732311195215	0.011768651618437091
1.0101010101010102	0.41328732717935013	0.5352760200728707	0.14684841006645916	0.013076279576041214
1.1111111111111112	0.4187259344824891	0.551385186673323	0.1442282097180269	0.014383907533645336
1.2121212121212122	0.42357435555684564	0.5658871523283039	0.1417198460723728	0.015691535491249457
1.3131313131313131	0.4279427934156054	0.5790370176657421	0.13932405747985352	0.016999163448853577
1.4141414141414141	0.4319148236634606	0.5910358856432165	0.1370380889749441	0.0183067914064577
1.5151515151515151	0.43555511257906787	0.6020448559579159	0.13485736866055284	0.01961441936406182
1.6161616161616161	0.438914568551152	0.6121947954460711	0.1327764652586241	0.020922047321665943
1.7171717171717171	0.4420338780134945	0.6215933217915974	0.13078963873584715	0.022229675279270063
1.8181818181818181	0.4449459921484237	0.6303298988489971	0.1288911552294661	0.023537303236874182
1.9191919191919191	0.4476779132960387	0.6384796219909085	0.12707546313136034	0.024844931194478306
2.0202020202020203	0.4502520026331083	0.6461060757570077	0.1253372864968244	0.02615255915208243
2.121212121212121	0.4526869535706849	0.6532635223451104	0.12367166901418399	0.02746018710968655
2.2222222222222223	0.4549985272758759	0.6599985994264435	0.12207398852111291	0.02876781506729067
2.323232323232323	0.457200116019754	0.6663516527876939	0.12053995423115255	0.03007544302489479
2.4242424242424243	0.4593031799793421	0.6723577935267657	0.11906559413157836	0.031383070982498915
2.525252525252525	0.4613175897249741	0.678047744925298	0.11764723714407076	0.032690698940103034
2.6262626262626263	0.46325189751618556	0.6834485269171934	0.11628149286694267	0.033998326897707154
2.727272727272727	0.46511355423114087	0.6885840138594659	0.11496523061243939	0.035305954855311274
2.8282828282828283	0.4669090843316335	0.6934753925206653	0.11369555875925286	0.0366135828129154
2.929292929292929	0.4686442281151616	0.6981415407929209	0.11246980500420946	0.03792121077051952
3.0303030303030303	0.47032405823185885	0.702599342905548	0.11128549782305237	0.03922883872812364
3.131313131313131	0.47195307578316376	0.7068639533919475	0.11014034927922915	0.04053646668572776
3.2323232323232323	0.4735352900921674	0.7109490194048815	0.10903223921435418	0.041844094643331886
3.3333333333333335	0.4750742853197041	0.7148668689546661	0.1079592007908954	0.043151722600936006
3.4343434343434343	0.47657327640990277	0.7186286710944955	0.10691940732145681	0.044459350558540126
3.5353535353535355	0.4780351563237904	0.7222445728776714	0.10591116030001145	0.04576697851614425
3.6363636363636362	0.4794625361166876	0.7257238169763346	0.10493287854225446	0.047074606473748365
3.7373737373737375	0.4808577791036027	0.7290748431168185	0.10398308834076779	0.04838223443135249
3.8383838383838382	0.48222303011408857	0.7323053759059401	0.1030604145432516	0.04968986238895661
3.9393939393939394	0.483560240647548	0.7354225011602322	0.10216357246694964	0.05099749034656074
4.040404040404041	0.48487119058949396	0.7384327324799161	0.10129136056846369	0.05230511830416486
4.141414141414141	0.48615750702964355	0.7413420695112084	0.10044265379470907	0.05361274626176897
4.242424242424242	0.48742068062703914	0.7441560490990216	0.0996163975473708	0.0549203742193731
4.343434343434343	0.48866207989043714	0.7468797903354942	0.09881160219960906	0.05622800217697722
4.444444444444445	0.48988296367995665	0.7495180343488622	0.09802733810978992	0.05753563013458134
4.545454545454545	0.4910844921853962	0.7520751795449488	0.09726273108259403	0.058843258092185456
4.646464646464646	0.4922677365952902	0.7545553129042754	0.09651695823297005	0.06015088604978958
4.747474747474747	0.49343368763686074	0.7569622378472243	0.09578924421303406	0.0614585140073937
4.848484848484849	0.49458326313906265	0.7592994991042377	0.09507885776619716	0.06276614196499783
4.94949494949495	0.4957173147477664	0.76157040496494	0.09438510857656426	0.06407376992260196
5.05050505050505	0.49683663390288324	0.7637780472271517	0.09370734438500446	0.06538139788020607
5.151515151515151	0.4979419571711754	0.7659253191221556	0.09304494834630059	0.0666890258378102
5.252525252525253	0.4990339710150518	0.7680149314549125	0.09239733660446137	0.06799665379541431
5.353535353535354	0.5001133160663297	0.7700494271659498	0.09176395606566823	0.06930428175301843
5.454545454545454	0.5011805909644138	0.7720311944944637	0.0911442823504518	0.07061190971062255
5.555555555555555	0.5022363558102693	0.7739624788989881	0.09053781790858702	0.07191953766822667
5.656565656565657	0.5032811352807068	0.7758453938721181	0.08994409028187926	0.0732271656258308
5.757575757575758	0.5043154214416669	0.777681930768738	0.08936265050151451	0.07453479358343493
5.858585858585858	0.5053396762941974	0.7794739677525452	0.0887930716079837	0.07584242154103904
5.959595959595959	0.5063543340825576	0.781223277952998	0.08823494728278196	0.07715004949864315
6.0606060606060606	0.5073598033901987	0.7829315369138694	0.08768789058214913	0.07845767745624728
6.161616161616162	0.5083564690462263	0.7846003294050985	0.08715153276406437	0.0797653054138514
6.262626262626262	0.5093446938622135	0.7862311556613739	0.08662552220055833	0.08107293337145552
6.363636363636363	0.5103248202168729	0.7878254371036865	0.08610952336816288	0.08238056132905965
6.4646464646464645	0.5112971715040515	0.7893845215938197	0.08560321591000068	0.08368818928666377
6.565656565656566	0.512262053457727	0.7909096882662429	0.08510629376362121	0.08499581724426788
6.666666666666667	0.5132197553661292	0.7924021519770439	0.08461846434924049	0.08630344520187201
6.767676767676767	0.5141705511857642	0.793863067405324	0.08413944781352828	0.08761107315947612
6.8686868686868685	0.5151147005649174	0.7952935328387271	0.08366897632452873	0.08891870111708025
6.96969696969697	0.5160524497851822	0.7966945936714918	0.08320679341369752	0.09022632907468438
7.070707070707071	0.51698403262864	0.7980672456405166	0.08275265336139338	0.0915339570322885
7.171717171717171	0.5179096711775137	0.7994124378223403	0.0823063206224866	0.09284158498989262
7.2727272727272725	0.5188295765524049	0.8007310754116613	0.08186756928903531	0.09414921294749673
7.373737373737374	0.5197439495945974	0.8020240223000008	0.08143618258724437	0.09545684090510086
7.474747474747475	0.5206529814973562	0.8032921034712914	0.08101195240615806	0.09676446886270498
7.575757575757575	0.5215568543906519	0.8045361072295802	0.08059467885575412	0.0980720968203091
7.6767676767676765	0.5224557418833098	0.8057567872725915	0.08018416985229916	0.09937972477791322
7.777777777777778	0.523349809566188	0.8069548646236102	0.07978024072900504	0.10068735273551735
7.878787878787879	0.5242392154796434	0.8081310294330013	0.07938271387018365	0.10199498069312148
7.979797979797979	0.5251241105482367	0.8092859426596474	0.07899141836724531	0.10330260865072559
8.080808080808081	0.5260046389853457	0.8104202376416578	0.07860618969501715	0.10461023660832972
8.181818181818182	0.526880938670114	0.8115345215648792	0.07822686940697993	0.10591786456593383
8.282828282828282	0.5277531414989353	0.8126293768369792	0.07785330484813086	0.10722549252353794
8.383838383838384	0.5286213737134773	0.813705362374206	0.0774853488842814	0.10853312048114208
8.484848484848484	0.5294857562070682	0.8147630148073103	0.07712285964668981	0.1098407484387462
8.585858585858587	0.5303464048111075	0.8158028496125761	0.07676570029101287	0.11114837639635032
8.686868686868687	0.5312034305630206	0.8168253621733959	0.07641373876963721	0.11245600435395443
8.787878787878787	0.5320569399571374	0.817831028777379	0.07606684761652194	0.11376363231155855
8.88888888888889	0.5329070351797717	0.8188203075535854	0.07572490374374698	0.11507126026916269
8.98989898989899	0.5337538143296494	0.8197936393540723	0.07538778824902301	0.1163788882267668
9.09090909090909	0.534597371624761	0.8207514485836466	0.07505538623346995	0.11768651618437091
9.191919191919192	0.535437797596604	0.821694143981371	0.07472758662902354	0.11899414414197505
9.292929292929292	0.5362751792727178	0.8226221193571127	0.07440428203487405	0.12030177209957917
9.393939393939394	0.5371096003483284	0.8235357542861614	0.07408536856238289	0.12160940005718329
9.494949494949495	0.5379411413478666	0.8244354147647139	0.07377074568796259	0.1229170280147874
9.595959595959595	0.538769879777049	0.8253214538288016	0.07346031611344099	0.12422465597239152
9.696969696969697	0.5395958902661729	0.8261942121390529	0.07315398563346288	0.12553228392999566
9.797979797979798	0.5404192447052096	0.8270540185334961	0.07285166300951387	0.12683991188759977
9.8989898989899	0.5412400123712502	0.8279011905504521	0.07255325985017815	0.1281475398452039
10.0	0.5420582600488035	0.8287360349234079	0.07225869049726882	0.12945516780280802
