# Supplementary material for: Can Gas Absorption be Tuned in a Multifunctional Ionic Liquid?
Source: ChemSusChem. 2025 Sep 2;18(20):e202501347. doi: 10.1002/cssc.202501347 (PMC12548951; doi:10.1002/cssc.202501347)
Supplement: Supplementary file 1 — Supplementary Material [file CSSC-18-e202501347-s001.zip › Microbalance_data_analysis/global_fit_CO2/global_molefractions/results_T323.15.csv]

P	y(CO2)	xiA/n0	xiC/n0	n(CO2abs)/n0
0.0	0.0	0.0	0.0	0.0
0.10101010101010101	0.16893195952191548	0.0842718910324205	0.11784922808627146	0.0009555571167066529
0.20202020202020202	0.22244049347654413	0.14260392935164834	0.14101343677012812	0.0019111142334133058
0.30303030303030304	0.2562708254138437	0.1885154862887059	0.15220552173781	0.002866671350119959
0.40404040404040403	0.28063620987001714	0.22645909602150807	0.15834478930217846	0.0038222284668266117
0.5050505050505051	0.2994237894804725	0.25875245662894825	0.16182420508561118	0.004777785583533265
0.6060606060606061	0.31455383789543423	0.2868013539402668	0.16373803524677688	0.005733342700239918
0.7070707070707071	0.32711686576277166	0.3115358578029388	0.16466565423088286	0.00668889981694657
0.8080808080808081	0.3377901540278725	0.3336079188163998	0.1649435586379465	0.007644456933653223
0.9090909090909091	0.3470217932676842	0.35349408220201955	0.1647801507327683	0.008600014050359876
1.0101010101010102	0.35512263529393784	0.37155402648206026	0.1643107488064664	0.00955557116706653
1.1111111111111112	0.3623164670560309	0.3880662306871614	0.1636264516502537	0.010511128283773184
1.2121212121212122	0.3687692797733275	0.40325084618795665	0.16279035384194968	0.011466685400479836
1.3131313131313131	0.37460726640504666	0.41728497147288274	0.16184715532031996	0.012422242517186488
1.4141414141414141	0.37992837126924767	0.43031319750511626	0.16082910711162696	0.01337779963389314
1.5151515151515151	0.38480996926556726	0.4424550925055966	0.1597598232216317	0.014333356750599794
1.6161616161616161	0.3893141268626138	0.4538106409219292	0.15865679847332048	0.015288913867306447
1.7171717171717171	0.3934913000215172	0.46446427670657436	0.1575331143463285	0.0162444709840131
1.8181818181818181	0.3973829919359491	0.4744879275305495	0.15639862022321122	0.01720002810071975
1.9191919191919191	0.4010237007988448	0.4839433485144592	0.1552607670608034	0.018155585217426405
2.0202020202020203	0.40444237208435435	0.49288393619601945	0.15412520563768953	0.01911114233413306
2.121212121212121	0.40766349815846437	0.5013561560432968	0.1529962222123254	0.02006669945083971
2.2222222222222223	0.4107079624191541	0.5094006784318631	0.15187705993931952	0.021022256567546367
2.323232323232323	0.4135936954332011	0.517053291796726	0.150770158768407	0.021977813684253018
2.4242424242424243	0.4163361907322193	0.5243456434459897	0.14967733636629693	0.02293337080095967
2.525252525252525	0.4189489144812749	0.5313058456378414	0.14859992583305123	0.023888927917666322
2.6262626262626263	0.4214436339382754	0.5379589752729556	0.14753888140708016	0.024844485034372976
2.727272727272727	0.4238306830947348	0.5443274888226736	0.14649486020758565	0.025800042151079627
2.8282828282828283	0.42611917923696874	0.550431569151782	0.14546828587071015	0.02675559926778628
2.929292929292929	0.42831720080734775	0.5562894171951441	0.14445939838685834	0.02771115638449293
3.0303030303030303	0.4304319344888115	0.5619174986591791	0.14346829333923075	0.02866671350119959
3.131313131313131	0.43246979761904175	0.5673307537967459	0.14249495294286008	0.02962227061790624
3.2323232323232323	0.43443654068265763	0.5725427766734636	0.14153927069840555	0.030577827734612893
3.3333333333333335	0.4363373336045885	0.5775659690800153	0.14060107104340708	0.03153338485131955
3.4343434343434343	0.43817683878670344	0.5824116732580915	0.1396801250625147	0.0324889419680262
3.5353535353535355	0.4399592732295402	0.5870902868309001	0.1387761630771667	0.033444499084732855
3.6363636363636362	0.4416884616159721	0.5916113627135821	0.13788888475288522	0.0344000562014395
3.7373737373737375	0.44336788187068726	0.5959836962877042	0.13701796722348142	0.035355613318146156
3.8383838383838382	0.4450007044239961	0.6002154017296709	0.13616307162494143	0.03631117043485281
3.9393939393939394	0.4465898261826307	0.6043139790644312	0.1353238483495473	0.037266727551559464
4.040404040404041	0.448137900030317	0.6082863732572305	0.13449994126694126	0.03822228466826612
4.141414141414141	0.44964736053673543	0.6121390264449832	0.1336909911089908	0.039177841784972765
4.242424242424242	0.4511204464373348	0.6158779242355966	0.13289663817617878	0.04013339890167942
4.343434343434343	0.4525592203523273	0.6195086368607156	0.13211652449237024	0.04108895601838607
4.444444444444445	0.45396558613653876	0.6230363558490534	0.1313502955103407	0.042044513135092734
4.545454545454545	0.45534130418905355	0.6264659267890685	0.13059760145097177	0.043000070251799374
4.646464646464646	0.4566880050000045	0.6298018786675516	0.12985809834345047	0.043955627368506035
4.747474747474747	0.4580072011692616	0.6330484502017666	0.12913144882131333	0.04491118448521269
4.848484848484849	0.4593002980964327	0.6362096135247829	0.12841732271911424	0.04586674160191934
4.94949494949495	0.4605686035121693	0.6392890955346331	0.12771539750635916	0.046822298718626
5.05050505050505	0.4618133359961688	0.6422903971763997	0.1270253585887573	0.047777855835332644
5.151515151515151	0.46303563260662345	0.6452168108910036	0.12634689950147554	0.0487334129520393
5.252525252525253	0.4642365557284836	0.6480714364343426	0.12567972201470487	0.04968897006874595
5.353535353535354	0.4654170992332178	0.6508571952446348	0.12502353616827316	0.050644527185452606
5.454545454545454	0.46657819403029327	0.6535768435136816	0.1243780602491029	0.05160008430215925
5.555555555555555	0.4677207130800211	0.6562329840987332	0.12374302072290404	0.05255564141886591
5.656565656565657	0.46884547592836645	0.6588280773951828	0.12311815212950479	0.05351119853557256
5.757575757575758	0.46995325281660366	0.6613644512760984	0.12250319694958886	0.05446675565227922
5.858585858585858	0.4710447684120615	0.6638443101922615	0.12189790544924951	0.05542231276898586
5.959595959595959	0.4721207052005012	0.66626974351565	0.12130203550765416	0.05637786988569252
6.0606060606060606	0.4731817065757502	0.668642733199948	0.12071535243218058	0.05733342700239918
6.161616161616162	0.47422837965795844	0.6709651608234977	0.1201376287646173	0.05828898411910583
6.262626262626262	0.4752612978681591	0.673238814072953	0.11956864408137623	0.05924454123581248
6.363636363636363	0.47628100328360956	0.6754653927196194	0.1190081847901353	0.06020009835251913
6.4646464646464645	0.4772880087955962	0.6776465141349406	0.11845604392488374	0.061155655469225786
6.565656565656566	0.4782828000889566	0.6797837183867409	0.11791202094097192	0.06211121258593244
6.666666666666667	0.47926583746043533	0.6818784729535335	0.1173759215114614	0.0630667697026391
6.767676767676767	0.4802375574911281	0.68393217709041	0.11684755732581383	0.06402232681934575
6.8686868686868685	0.481198374586627	0.6859461658766742	0.11632674589174294	0.0649778839360524
6.96969696969697	0.48214868239703446	0.6879217139723871	0.11581331034087683	0.06593344105275906
7.070707070707071	0.48308885512774696	0.689860039108348	0.1153070792387301	0.06688899816946571
7.171717171717171	0.4840192487507794	0.6917623053316725	0.11480788639936129	0.06784455528617235
7.2727272727272725	0.4849402021254118	0.6936296260270163	0.114315570704992	0.068800112402879
7.373737373737374	0.48585203803605653	0.6954630667316222	0.11382997593077576	0.06975566951958566
7.474747474747475	0.48675506415446157	0.6972636477606771	0.11335095057483938	0.07071122663629231
7.575757575757575	0.48764957393267166	0.6990323466579585	0.11287834769366059	0.07166678375299897
7.6767676767676765	0.48853584743254697	0.7007701004854007	0.11241202474279784	0.07262234086970562
7.777777777777778	0.48941415209708755	0.7024778079639888	0.11195184342295283	0.07357789798641227
7.878787878787879	0.49028474346831813	0.7041563314773013	0.11149766953131356	0.07453345510311893
7.979797979797979	0.4911478658560439	0.7058064989480306	0.11104937281810162	0.07548901221982558
8.080808080808081	0.4920037529613959	0.7074291055969257	0.1106068268482285	0.07644456933653224
8.181818181818182	0.49285262845872285	0.7090249155927926	0.11016990886795028	0.07740012645323889
8.282828282828282	0.4936947065390756	0.7105946636014724	0.10973849967639648	0.07835568356994553
8.383838383838384	0.49453019241823454	0.7121390562410415	0.10931248350184533	0.0793112406866522
8.484848484848484	0.4953592828119772	0.7136587734499023	0.10889174788260457	0.08026679780335884
8.585858585858587	0.49618216638105006	0.7151544697738766	0.10847618355235854	0.0812223549200655
8.686868686868687	0.49699902414809	0.716626775577926	0.10806568432983792	0.08217791203677215
8.787878787878787	0.4978100298885646	0.718076298187682	0.1076601470126657	0.0831334691534788
8.88888888888889	0.49861535049761263	0.7195036229655517	0.10725947127523641	0.08408902627018547
8.98989898989899	0.4994151463345199	0.7209093143258042	0.10686355957048436	0.08504458338689211
9.09090909090909	0.5002095715464199	0.7222939166926884	0.10647231703539925	0.08600014050359875
9.191919191919192	0.500998774372681	0.7236579554053478	0.1060856514001493	0.08695569762030542
9.292929292929292	0.501782897431324	0.7250019375729875	0.10570347290067683	0.08791125473701207
9.393939393939394	0.5025620779887069	0.7263263528835078	0.10532569419463182	0.08886681185371872
9.494949494949495	0.5033364482136184	0.7276316743685788	0.1049522302805144	0.08982236897042538
9.595959595959595	0.5041061354168319	0.7289183591279077	0.10458299841990076	0.09077792608713202
9.696969696969697	0.5048712622770893	0.7301868490152507	0.10421791806262982	0.09173348320383869
9.797979797979798	0.5056319470544132	0.731437571288551	0.10385691077483304	0.09268904032054533
9.8989898989899	0.5063883037915766	0.7326709392263943	0.10349990016969365	0.093644597437252
10.0	0.5071404425044967	0.7338873527128406	0.10314681184082485	0.09460015455395863
