# Supplementary material for: Can Gas Absorption be Tuned in a Multifunctional Ionic Liquid?
Source: ChemSusChem. 2025 Sep 2;18(20):e202501347. doi: 10.1002/cssc.202501347 (PMC12548951; doi:10.1002/cssc.202501347)
Supplement: Supplementary file 1 — Supplementary Material [file CSSC-18-e202501347-s001.zip › Microbalance_data_analysis/global_fit_CO2/global_molefractions/results_T343.15.csv]

P	y(CO2)	xiA/n0	xiC/n0	n(CO2abs)/n0
0.0	0.0	0.0	0.0	0.0
0.10101010101010101	0.11799261554264504	0.04244830170958226	0.0905078773841738	0.0007242837727175941
0.20202020202020202	0.16124878962202296	0.07597504514704391	0.11454655422516445	0.0014485675454351881
0.30303030303030304	0.19097626869931594	0.10460319441406545	0.12876872049579763	0.0021728513181527823
0.40404040404040403	0.21372104129087863	0.12977553670230632	0.1383531011873935	0.0028971350908703762
0.5050505050505051	0.23209720480719684	0.1523037433943621	0.14522842783083018	0.0036214188635879706
0.6060606060606061	0.24745963220097913	0.1727153211241442	0.15034233792970395	0.0043457026363055646
0.7070707070707071	0.2606127172256623	0.19138138512912686	0.15423279673479262	0.0050699864090231585
0.8080808080808081	0.27207663746860905	0.2085767847192546	0.15723420719733625	0.0057942701817407525
0.9090909090909091	0.282208361231853	0.22451263011193603	0.15956791971241888	0.006518553954458346
1.0101010101010102	0.29126387017265254	0.23935558498188775	0.16138740030188192	0.007242837727175941
1.1111111111111112	0.2994330847446912	0.2532400887422709	0.16280291428561014	0.007967121499893535
1.2121212121212122	0.3068608011885066	0.2662764947547378	0.16389596761235709	0.008691405272611129
1.3131313131313131	0.31365990523059795	0.2785567050043405	0.1647282181757482	0.009415689045328723
1.4141414141414141	0.31992006416183105	0.2901581964696096	0.16534721549640322	0.010139972818046317
1.5151515151515151	0.3257136431454507	0.3011469742750912	0.16579023030281936	0.010864256590763911
1.6161616161616161	0.3310998493204257	0.3115797857762332	0.16608688634565857	0.011588540363481505
1.7171717171717171	0.33612770641078826	0.321505811988435	0.16626101515823008	0.012312824136199099
1.8181818181818181	0.3408382354591096	0.33096798090520196	0.16633199185415246	0.013037107908916693
1.9191919191919191	0.3452660833202534	0.3400040018347908	0.16631571552417662	0.013761391681634287
2.0202020202020203	0.3494407586976812	0.348647190315903	0.16622534085097587	0.014485675454351882
2.121212121212121	0.35338758395764164	0.3569271334155703	0.1660718321787104	0.015209959227069475
2.2222222222222223	0.3571284376191713	0.36487023170654154	0.16586438868294331	0.01593424299978707
2.323232323232323	0.3606823403426885	0.3725001448009138	0.1656107745104472	0.01665852677250466
2.4242424242424243	0.36406592231149953	0.3798381606262985	0.16531757788421586	0.017382810545222258
2.525252525252525	0.3672937996124106	0.38690350380179744	0.1649904164420099	0.01810709431793985
2.6262626262626263	0.3703788800093089	0.39371359493424724	0.16463410141343715	0.018831378090657446
2.727272727272727	0.3733326133684524	0.40028427003018563	0.16425276995635887	0.019555661863375037
2.8282828282828283	0.3761651982858878	0.40662996724695566	0.16384999262692193	0.020279945636092634
2.929292929292929	0.37888575375450373	0.4127638867083313	0.16342886125874773	0.021004229408810225
3.0303030303030303	0.38150246269968285	0.4186981279603931	0.16299206128196667	0.021728513181527822
3.131313131313131	0.3840226927089783	0.42444380875271087	0.16254193159032942	0.022452796954245412
3.2323232323232323	0.38645309814419093	0.4300111681338129	0.16208051437394444	0.02317708072696301
3.3333333333333335	0.38879970695611643	0.43540965630146067	0.16160959681306036	0.023901364499680604
3.4343434343434343	0.39106799485359045	0.4406480132128369	0.1611307461300654	0.024625648272398198
3.5353535353535355	0.3932629489591594	0.4457343376116124	0.1606453391905524	0.02534993204511579
3.6363636363636362	0.39538912267727716	0.4506761478486573	0.16015458760685897	0.026074215817833386
3.7373737373737375	0.39745068318050947	0.4554804356462224	0.15965955911207716	0.02679849959055098
3.8383838383838382	0.39945145266489535	0.4601537137705476	0.15916119582674648	0.027522783363268574
3.9393939393939394	0.4013949443224318	0.46470205842640994	0.15866032992507997	0.028247067135986167
4.040404040404041	0.403284393815338	0.4691311470624176	0.15815769711572128	0.028971350908703765
4.141414141414141	0.40512278690474224	0.47344629217266704	0.15765394827847234	0.029695634681421352
4.242424242424242	0.40691288377913576	0.47765247159458096	0.15714965953920604	0.03041991845413895
4.343434343434343	0.40865724054027225	0.4817543557310935	0.15664534101724448	0.031144202226856543
4.444444444444445	0.41035822823222673	0.48575633206526886	0.15614144444049444	0.03186848599957414
4.545454545454545	0.41201804973995876	0.4896625272848489	0.15563836979177412	0.03259276977229173
4.646464646464646	0.41363875483454504	0.4934768272914581	0.15513647112361598	0.03331705354500932
4.747474747474747	0.4152222536013234	0.49720289533292295	0.15463606165728283	0.03404133731772692
4.848484848484849	0.416770328453007	0.5008441884662852	0.15413741826389085	0.034765621090444516
4.94949494949495	0.41828464490115747	0.5044039725327095	0.15364078541072207	0.03548990486316211
5.05050505050505	0.41976676123527773	0.507885335802892	0.1531463786434496	0.0362141886358797
5.151515151515151	0.42121813723839796	0.5112912014321461	0.15265438766466316	0.036938472408597295
5.252525252525253	0.42264014205075495	0.5146243388476059	0.15216497906039927	0.03766275618131489
5.353535353535354	0.42403406127847365	0.5178873741755127	0.15167829871907396	0.03838703995403248
5.454545454545454	0.42540110343162635	0.5210827998040045	0.15119447398103164	0.03911132372675007
5.555555555555555	0.42674240576532446	0.5242129831659254	0.15071361555169735	0.03983560749946767
5.656565656565657	0.42805903958829944	0.527280174816682	0.1502358192068623	0.04055989127218527
5.757575757575758	0.4293520150955103	0.5302865158738668	0.14976116731484856	0.04128417504490286
5.858585858585858	0.43062228577449063	0.5332340448781241	0.14928973019705305	0.04200845881762045
5.959595959595959	0.43187075242923445	0.5361247041283498	0.14882156734559956	0.042732742590338046
6.0606060606060606	0.43309826686030334	0.5389603455387255	0.14835672851444487	0.043457026363055644
6.161616161616162	0.434305635235383	0.5417427360601514	0.14789525469823026	0.044181310135773234
6.262626262626262	0.43549362118063406	0.5444735627042819	0.14743717901140338	0.044905593908490825
6.363636363636363	0.436662948619802	0.547154437204524	0.1469825274786033	0.04562987768120842
6.4646464646464645	0.4378143043850782	0.549786900344932	0.1465313197459772	0.04635416145392602
6.565656565656566	0.4389483406211104	0.552372425984914	0.14608356972194295	0.04707844522664361
6.666666666666667	0.44006567700127375	0.5549124248049508	0.14563928615491611	0.04780272899936121
6.767676767676767	0.4411669027733014	0.5574082477961477	0.1451984731546382	0.0485270127720788
6.8686868686868685	0.4422525786496007	0.5598611895142732	0.1447611306629903	0.049251296544796395
6.96969696969697	0.4433232385560112	0.5622724911170358	0.14432725487950074	0.049975580317513986
7.070707070707071	0.44437939125137377	0.5646433432016328	0.14389683864617617	0.05069986409023158
7.171717171717171	0.4454215218290451	0.5669748884580549	0.14346987179577128	0.051424147862949174
7.2727272727272725	0.446450093110403	0.5692682241522665	0.14304634146715775	0.05214843163566677
7.373737373737374	0.4474655469394062	0.5715244044521189	0.14262623239106176	0.05287271540838436
7.474747474747475	0.448468305386414	0.5737444426077541	0.1422095271490819	0.05359699918110196
7.575757575757575	0.4494587718686867	0.5759293129972275	0.1417962064085962	0.05432128295381955
7.6767676767676765	0.4504373321943004	0.578079953047183	0.14138624913588718	0.05504556672653715
7.777777777777778	0.4514043555355895	0.5801972650375832	0.14097963278957565	0.05576985049925474
7.878787878787879	0.45236019533767075	0.5822821177987475	0.14057633349623533	0.056494134271972335
7.979797979797979	0.4533051901671039	0.5843353483082786	0.14017632620987255	0.057218418044689925
8.080808080808081	0.4542396645052979	0.5863577631948487	0.13977958485678008	0.05794270181740753
8.181818181818182	0.45516392949086304	0.588350140155247	0.1393860824671288	0.05866698559012511
8.282828282828282	0.4560782836147476	0.5903132292905982	0.1389957912945197	0.059391269362842704
8.383838383838384	0.45698301337166514	0.592247754367179	0.13860868292460415	0.06011555313556031
8.484848484848484	0.4578783938710269	0.5941544140068671	0.1382247283737663	0.0608398369082779
8.585858585858587	0.4587646894103172	0.5960338828118432	0.13784389817876927	0.061564120680995496
8.686868686868687	0.4596421540136108	0.5978868124278338	0.137466162478181	0.06228840445371309
8.787878787878787	0.46051103193771054	0.5997138325498599	0.13709149108631222	0.06301268822643068
8.88888888888889	0.4613715581481775	0.6015155518741541	0.13671985356033792	0.06373697199914828
8.98989898989899	0.4622239587673481	0.6032925589996474	0.13635121926120386	0.06446125577186587
9.09090909090909	0.4630684514962672	0.6050454232821793	0.13598555740886753	0.06518553954458346
9.191919191919192	0.46390524601230826	0.606774695644353	0.13562283713237042	0.06590982331730105
9.292929292929292	0.46473454434412137	0.6084809093437541	0.13526302751519514	0.06663410709001864
9.393939393939394	0.46555654122542045	0.6101645807020599	0.13490609763631617	0.06735839086273625
9.494949494949495	0.4663714244290037	0.6118262097973859	0.13455201660731983	0.06808267463545384
9.595959595959595	0.467179375082301	0.6134662811220554	0.1342007536059322	0.06880695840817143
9.696969696969697	0.46798056796564164	0.6150852642078353	0.1338522779062657	0.06953124218088903
9.797979797979798	0.46877517179434935	0.6166836142205281	0.13350655890606627	0.07025552595360662
9.8989898989899	0.46956334948569045	0.6182617725257009	0.13316356615121874	0.07097980972632421
10.0	0.4703452584116253	0.619820167227196	0.13282326935774516	0.0717040934990418
