# Supplementary material for: Can Gas Absorption be Tuned in a Multifunctional Ionic Liquid?
Source: ChemSusChem. 2025 Sep 2;18(20):e202501347. doi: 10.1002/cssc.202501347 (PMC12548951; doi:10.1002/cssc.202501347)
Supplement: Supplementary file 1 — Supplementary Material [file CSSC-18-e202501347-s001.zip › Microbalance_data_analysis/global_fit_CO2/global_moleratios/results_T303.15.csv]

P	y(CO2)	xiA/n0	xiC/n0	n(CO2abs)/n0
0.0	0.0	0.0	0.0	0.0
0.10101010101010101	0.31648073806735366	0.16599791938477862	0.14772908494093756	0.0027537337416374476
0.20202020202020202	0.42534945522438405	0.2576845792940293	0.16215740844707982	0.005507467483274895
0.30303030303030304	0.49516602806613697	0.32164192143611847	0.1652629054051061	0.008261201224912343
0.40404040404040403	0.5459887652780013	0.3702310985643034	0.16474273174714815	0.01101493496654979
0.5050505050505051	0.5855816898056845	0.4090234527995697	0.16278956829792746	0.01376866870818724
0.6060606060606061	0.6178050241017262	0.44104333541808466	0.16023928623381675	0.016522402449824686
0.7070707070707071	0.6448566562814262	0.4681200385575375	0.15746048153242656	0.019276136191462134
0.8080808080808081	0.6681028412210844	0.4914435828785841	0.1546293884094007	0.02202986993309958
0.9090909090909091	0.6884475633198777	0.5118302890308423	0.15183367061429823	0.024783603674737028
1.0101010101010102	0.706517734774548	0.5298633638422064	0.14911703351596708	0.02753733741637448
1.1111111111111112	0.7227644464611855	0.5459731464560081	0.14650022884716524	0.030291071158011926
1.2121212121212122	0.7375220912354146	0.5604856576763195	0.14399162865944554	0.03304480489964937
1.3131313131313131	0.7510447329068137	0.5736533721569946	0.14159282210853216	0.03579853864128682
1.4141414141414141	0.7635294459971916	0.5856754823676744	0.13930169124659286	0.03855227238292427
1.5151515151515151	0.7751318307879563	0.5967116765231221	0.13711414814027237	0.041306006124561714
1.6161616161616161	0.7859766387554166	0.6068917650731832	0.13502513381603395	0.04405973986619916
1.7171717171717171	0.7961652377933133	0.616322566445385	0.13302919774009161	0.04681347360783661
1.8181818181818181	0.8057809748849368	0.6250929342809878	0.1311208332544749	0.049567207349474056
1.9191919191919191	0.8148931041755219	0.6332774945908872	0.129294668493523	0.0523209410911115
2.0202020202020203	0.823559714255802	0.6409394687388379	0.12754557068421504	0.05507467483274896
2.121212121212121	0.8318299434324401	0.6481328366345617	0.1258686982234916	0.0578284085743864
2.2222222222222223	0.8397456794678638	0.6549040158473248	0.12425952130451487	0.06058214231602385
2.323232323232323	0.8473428801176348	0.6612931802610039	0.12271382379896943	0.06333587605766129
2.4242424242424243	0.8546526107363909	0.6673353066985688	0.12122769423852306	0.06608960979929875
2.525252525252525	0.8617018680286825	0.6730610137285218	0.11979751075922432	0.06884334354093619
2.6262626262626263	0.8685142402323358	0.6784972399254429	0.118419923024319	0.07159707728257364
2.727272727272727	0.8751104408322763	0.6836677968252151	0.11709183298284995	0.07435081102421108
2.8282828282828283	0.8815087435074483	0.6885938231510527	0.1158103755905468	0.07710454476584853
2.929292929292929	0.8877253392306785	0.6932941605667762	0.11457290015641604	0.07985827850748597
3.0303030303030303	0.8937746314837577	0.6977856665497577	0.11337695268487617	0.08261201224912343
3.131313131313131	0.8996694818847855	0.7020834764960889	0.11222025939793533	0.08536574599076087
3.2323232323232323	0.9054214157862175	0.7062012245477645	0.11110071150605441	0.08811947973239832
3.3333333333333335	0.9110407953354449	0.710151230636133	0.1100163512252758	0.09087321347403578
3.4343434343434343	0.9165369659158559	0.7139446597041472	0.10896535899603521	0.09362694721567322
3.5353535353535355	0.9219183806772915	0.7175916578844743	0.10794604183550605	0.09638068095731067
3.6363636363636362	0.9271927069285222	0.7211014694859184	0.10695682274365535	0.09913441469894811
3.7373737373737375	0.9323669174337944	0.7244825379141852	0.10599623107902344	0.10188814844058557
3.8383838383838382	0.9374473690813242	0.7277425930783832	0.1050628938207176	0.104641882182223
3.9393939393939394	0.9424398709373342	0.7308887273771234	0.10415552763634998	0.10739561592386046
4.040404040404041	0.9473497433375074	0.7339274619915718	0.10327293168043743	0.11014934966549791
4.141414141414141	0.9521818693779642	0.7368648049175033	0.10241398105332522	0.11290308340713534
4.242424242424242	0.9569407399344163	0.7397063019291448	0.10157762085649849	0.1156568171487728
4.343434343434343	0.961630493149065	0.7424570814727598	0.10076286078589465	0.11841055089041025
4.444444444444445	0.9662549491708298	0.745121894328445	0.09996877021033673	0.1211642846320477
4.545454545454545	0.9708176408085432	0.7477051487474813	0.09919447368737636	0.12391801837368513
4.646464646464646	0.9753218406531702	0.750210941664242	0.09843914687360546	0.12667175211532258
4.747474747474747	0.9797705851396333	0.7526430864918104	0.09770201279086238	0.12942548585696004
4.848484848484849	0.9841666959479048	0.7550051379355932	0.0969823384137137	0.1321792195985975
4.94949494949495	0.9885127990840133	0.7573004141966067	0.0962794315471714	0.13493295334023495
5.05050505050505	0.9928113419322633	0.7595320168835765	0.09559263796681391	0.13768668708187237
5.151515151515151	0.9970646085285796	0.7617028489087091	0.09492133879636018	0.14044042082350983
5.252525252525253	1.001274733270038	0.763815630604567	0.09426494810032301	0.14319415456514728
5.353535353535354	1.0054437132461964	0.765872914267743	0.09362291067166816	0.14594788830678473
5.454545454545454	1.0095734193528885	0.767877097308005	0.09299469999646091	0.14870162204842216
5.555555555555555	1.0136656063279226	0.7698304341585491	0.09237981637931345	0.15145535579005961
5.656565656565657	1.017721921830016	0.7717350470832334	0.09177778521508492	0.15420908953169707
5.757575757575758	1.0217439146668328	0.7735929359997576	0.09118815539373999	0.15696282327333452
5.858585858585858	1.0257330422646977	0.7754059874231466	0.09061049782657857	0.15971655701497195
5.959595959595959	1.0296906774611305	0.7771759826213129	0.09004440408320748	0.1624702907566094
6.0606060606060606	1.0336181146915098	0.7789046050635948	0.08948948512966769	0.16522402449824686
6.161616161616162	1.0375165756326408	0.7805934472337016	0.0889453701590542	0.1679777582398843
6.262626262626262	1.0413872143586211	0.7822440168702984	0.0884117055068002	0.17073149198152174
6.363636363636363	1.0452311220579906	0.7838577426912927	0.08788815364353836	0.1734852257231592
6.4646464646464645	1.0490493313555578	0.785435979651642	0.08737439223911861	0.17623895946479665
6.565656565656566	1.0528428202774198	0.7869800137790243	0.08687011329196066	0.1789926932064341
6.666666666666667	1.0566125158934374	0.788491066626911	0.08637502231845394	0.18174642694807155
6.767676767676767	1.0603592976676788	0.7899702993803671	0.085888837597602	0.18450016068970898
6.8686868686868685	1.064084000544074	0.7914188166461871	0.08541128946653977	0.18725389443134643
6.96969696969697	1.0677874177916264	0.7928376699556964	0.08494211966294538	0.1900076281729839
7.070707070707071	1.0714703036309852	0.7942278610056468	0.08448108071071643	0.19276136191462134
7.171717171717171	1.075133375661938	0.7955903446600763	0.08402793534560225	0.19551509565625877
7.2727272727272725	1.078777317109388	0.7969260317337238	0.08358245597776719	0.19826882939789622
7.373737373737374	1.0824027789036177	0.7982357915755623	0.08314442418852094	0.20102256313953368
7.474747474747475	1.0860103816090811	0.7995204544692242	0.08271363025868532	0.20377629688117113
7.575757575757575	1.089600717214567	0.8007808138654764	0.08228987272628145	0.20653003062280856
7.6767676767676765	1.0931743507963427	0.8020176284604853	0.08187295797141068	0.209283764364446
7.777777777777778	1.0967318220647766	0.8032316241323118	0.08146269982638067	0.21203749810608347
7.878787878787879	1.1002736468039538	0.8044234957469467	0.08105891920928515	0.21479123184772092
7.979797979797979	1.103800318212909	0.8055939088441597	0.08066144377939036	0.21754496558935835
8.080808080808081	1.107312308156323	0.8067435012125131	0.08027010761281324	0.22029869933099583
8.181818181818182	1.1108100683317907	0.8078728843620612	0.0798847508970958	0.22305243307263325
8.282828282828282	1.1142940313601668	0.8089826449025057	0.07950521964338969	0.22580616681427068
8.383838383838384	1.117764611804887	0.8100733458339142	0.07913136541506367	0.22855990055590816
8.484848484848484	1.1212222071256654	0.8111455277564794	0.07876304507163957	0.2313136342975456
8.585858585858587	1.1246671985714962	0.8121997100052691	0.07840012052704327	0.23406736803918307
8.686868686868687	1.128099952017462	0.8132363917154046	0.0780424585212357	0.2368211017808205
8.787878787878787	1.1315208187494759	0.8142560528226607	0.07768993040435657	0.23957483552245792
8.88888888888889	1.134930136200741	0.8152591550040653	0.07734241193257926	0.2423285692640954
8.98989898989899	1.1383282286433822	0.8162461425627155	0.07699978307493292	0.24508230300573283
9.09090909090909	1.1417154078384502	0.8172174432606772	0.07666192783040172	0.24783603674737026
9.191919191919192	1.1450919736472076	0.8181734691035377	0.07632873405466145	0.2505897704890077
9.292929292929292	1.1484582146064	0.8191146170798953	0.07600009329585851	0.25334350423064517
9.393939393939394	1.151814408469978	0.8200412698588163	0.07567590063887834	0.2560972379722826
9.494949494949495	1.1551608227195684	0.8209537964480584	0.07535605455758913	0.2588509717139201
9.595959595959595	1.158497715045786	0.821852552815645	0.07504045677458257	0.2616047054555575
9.696969696969697	1.1618253338023372	0.8227378824771763	0.0747290121279649	0.264358439197195
9.797979797979798	1.165143918434715	0.8236101170510978	0.07442162844478378	0.2671121729388324
9.8989898989899	1.1684536998851367	0.824469576783963	0.07411821642070276	0.2698659066804699
10.0	1.1717549009752721	0.8253165710476026	0.07381868950556142	0.2726196404221073
