# Supplementary material for: Can Gas Absorption be Tuned in a Multifunctional Ionic Liquid?
Source: ChemSusChem. 2025 Sep 2;18(20):e202501347. doi: 10.1002/cssc.202501347 (PMC12548951; doi:10.1002/cssc.202501347)
Supplement: Supplementary file 1 — Supplementary Material [file CSSC-18-e202501347-s001.zip › Microbalance_data_analysis/global_fit_CO2/global_moleratios/results_T323.15.csv]

P	y(CO2)	xiA/n0	xiC/n0	n(CO2abs)/n0
0.0	0.0	0.0	0.0	0.0
0.10101010101010101	0.2038367410503571	0.0805804801596148	0.12123600738812755	0.0020202535026147576
0.20202020202020202	0.2856748431478763	0.13645962829605232	0.14517470784659442	0.004040507005229515
0.30303030303030304	0.34350822436602413	0.1805842677208944	0.15686319613728544	0.006060760507844274
0.40404040404040403	0.3886151840888728	0.21716682293724393	0.1633673471411699	0.00808101401045903
0.5050505050505051	0.4256254995056796	0.24839334262579638	0.16713088936680942	0.010101267513073789
0.6060606060606061	0.45698338450262094	0.2755888340320996	0.16927302945483277	0.012121521015688547
0.7070707070707071	0.48415976813033235	0.29963023512328923	0.17038775848873977	0.014141774518303304
0.8080808080808081	0.5081159059385846	0.3211328028117906	0.17082107510587588	0.01616202802091806
0.9090909090909091	0.529517060668758	0.34054679375783353	0.17078798538739157	0.01818228152353282
1.0101010101010102	0.548843649022736	0.3582125002254563	0.17042861377113214	0.020202535026147578
1.1111111111111112	0.5664542302040491	0.37439376516623246	0.1698376765090541	0.022222788528762336
1.2121212121212122	0.5826235755916008	0.3892994718883683	0.16908106167185538	0.024243042031377095
1.3131313131313131	0.5975668648488268	0.4030978987394645	0.16820567057537042	0.02626329553399185
1.4141414141414141	0.6114557003474543	0.4159266334470998	0.16724551786374786	0.028283549036606608
1.5151515151515151	0.6244290666346043	0.4278996140947634	0.16622565000061937	0.030303802539221367
1.6161616161616161	0.6366010441030732	0.4391122491172036	0.16516473894403344	0.03232405604183612
1.7171717171717171	0.6480663697862004	0.4496452169627599	0.16407684327898955	0.034344309544450884
1.8181818181818181	0.6589045300118859	0.45956733634627767	0.16297263061854259	0.03636456304706564
1.9191919191919191	0.6691828275213347	0.46893776852067676	0.1618602424509774	0.038384816549680394
2.0202020202020203	0.6789587170047232	0.47780773058634995	0.16074591636607785	0.040405070052295156
2.121212121212121	0.6882816089705125	0.4862218450118347	0.15963444040376776	0.04242532355490991
2.2222222222222223	0.6971942807969508	0.494219214528047	0.15852948921137894	0.04444557705752467
2.323232323232323	0.7057339932222477	0.501834286970827	0.15743387569128137	0.04646583056013943
2.4242424242424243	0.7139333829823375	0.5090975575444243	0.1563497413751589	0.04848608406275419
2.525252525252525	0.7218211832581556	0.516036143882296	0.1552787018104905	0.05050633756536894
2.6262626262626263	0.729422810201056	0.5226742605952013	0.15422195853787093	0.0525265910679837
2.727272727272727	0.7367608442418231	0.5290336136719624	0.15318038599926193	0.054546844570598454
2.8282828282828283	0.7438554279643219	0.5351337304346234	0.15215459945648505	0.056567098073213216
2.929292929292929	0.7507245972463812	0.5409922372705943	0.1511450083999586	0.05858735157582797
3.0303030303030303	0.7573845586017305	0.5466250947408768	0.15015185878241072	0.06060760507844273
3.131313131313131	0.7638499228293586	0.5520467976654003	0.14917526658290065	0.06262785858105749
3.2323232323232323	0.7701339029338559	0.5572705462506399	0.1482152445995435	0.06464811208367224
3.3333333333333335	0.7762484826411264	0.5623083931339524	0.14727172392088686	0.06666836558628701
3.4343434343434343	0.7822045605688623	0.5671713702883988	0.14634457119156138	0.06868861908890177
3.5353535353535355	0.7880120741269829	0.571869598998978	0.14543360253648802	0.07070887259151652
3.6363636363636362	0.7936801064516451	0.5764123855400197	0.14453859481749398	0.07272912609413128
3.7373737373737375	0.7992169790671065	0.580808304719511	0.14365929475084938	0.07474937959674603
3.8383838383838382	0.804630332485335	0.5850652730834206	0.1427954263025535	0.07676963309936079
3.9393939393939394	0.8099271965656923	0.5891906132718934	0.14194669669182314	0.07878988660197556
4.040404040404041	0.8151140521450668	0.5931911107744441	0.14111280126603215	0.08081014010459031
4.141414141414141	0.8201968851963197	0.5970730641313492	0.14029342745776513	0.08283039360720505
4.242424242424242	0.8251812345673757	0.6008423294642765	0.1394882579932791	0.08485064710981982
4.343434343434343	0.8300722341851857	0.604504360083787	0.13869697348896382	0.08687090061243458
4.444444444444445	0.8348746504705833	0.6080642418091233	0.13791925454641027	0.08889115411504935
4.545454545454545	0.8395929155959349	0.6115267245423079	0.13715478343596257	0.09091140761766409
4.646464646464646	0.8442311571228257	0.6148962505605247	0.13640324544202184	0.09293166112027886
4.747474747474747	0.84879322447817	0.6181769799252744	0.1356643299300016	0.09495191462289361
4.848484848484849	0.8532827126612075	0.6213728133516553	0.13493773118404348	0.09697216812550838
4.94949494949495	0.8577029835184758	0.6244874128344955	0.134223149055857	0.09899242162812313
5.05050505050505	0.8620571848772285	0.6275242202885585	0.1335202894579318	0.10101267513073788
5.151515151515151	0.866348267788313	0.6304864744263868	0.1328288647285731	0.10303292863335264
5.252525252525253	0.8705790020960817	0.6333772260686528	0.13214859389146116	0.1050531821359674
5.353535353535354	0.874751990524421	0.6361993520572935	0.13147920282854497	0.10707343563858217
5.454545454545454	0.8788696814436794	0.6389555679206089	0.13082042438187313	0.10909368914119691
5.555555555555555	0.8829343804624484	0.6416484394213102	0.13017199839732635	0.11111394264381168
5.656565656565657	0.8869482609702817	0.6442803931028235	0.12953367172103136	0.11313419614642643
5.757575757575758	0.890913373742027	0.64685372593556	0.12890519815742535	0.1151544496490412
5.858585858585858	0.8948316557011662	0.6493706141530667	0.12828633839644318	0.11717470315165594
5.959595959595959	0.8987049379280379	0.6518331213577209	0.12767685991604594	0.1191949566542707
6.0606060606060606	0.9025349529888332	0.6542432059666734	0.12707653686527395	0.12121521015688547
6.161616161616162	0.9063233416525761	0.6566027280609384	0.12648514993213705	0.12323546365950022
6.262626262626262	0.9100716590557065	0.6589134556936599	0.12590248619993122	0.12525571716211498
6.363636363636363	0.9137813803672848	0.6611770707075905	0.12532833899496426	0.12727597066472973
6.4646464646464645	0.9174539060020246	0.6633951741065146	0.12476250772816504	0.1292962241673445
6.565656565656566	0.9210905664232805	0.6655692910206941	0.1242047977326267	0.13131647766995924
6.666666666666667	0.9246926265736417	0.6677008753022927	0.1236550200987745	0.13333673117257402
6.767676767676767	0.9282612899668432	0.6697913137831011	0.12311299150855298	0.13535698467518875
6.8686868686868685	0.9317977024712231	0.6718419302236472	0.12257853406977182	0.13737723817780353
6.96969696969697	0.9353029558118788	0.6738539889799177	0.12205147515154233	0.1393974916804183
7.070707070707071	0.9387780908159533	0.6758286984113647	0.12153164722155498	0.14141774518303304
7.171717171717171	0.9422241004230554	0.6777672140516036	0.12101888768580343	0.1434379986856478
7.2727272727272725	0.9456419324806699	0.6796706415611737	0.12051303873123292	0.14545825218826255
7.373737373737374	0.9490324923425042	0.68154003947994	0.12001394717168645	0.1474785056908773
7.474747474747475	0.9523966452859987	0.6833764217950705	0.11952146429743572	0.14949875919349206
7.575757575757575	0.9557352187637104	0.6851807603390938	0.11903544572850937	0.15151901269610682
7.6767676767676765	0.9590490045019119	0.6869539870312209	0.11855575127196893	0.15353926619872157
7.777777777777778	0.9623387604585251	0.6886969959739532	0.11808224478323513	0.15555951970133636
7.878787878787879	0.9656052126514075	0.6904106454159353	0.1176147940315205	0.1575797732039511
7.979797979797979	0.9688490568670325	0.6920957595910733	0.11715327056939284	0.15960002670656584
8.080808080808081	0.9720709602587078	0.6937531304430626	0.11669754960646407	0.16162028020918062
8.181818181818182	0.9752715628426822	0.6953835192437119	0.11624750988717437	0.16364053371179538
8.282828282828282	0.9784514788997721	0.6969876581127364	0.11580303357262488	0.1656607872144101
8.383838383838384	0.9816112982894829	0.6985662514460641	0.11536400612639328	0.1676810407170249
8.484848484848484	0.9847515876830139	0.700119977259114	0.1149303162042595	0.16970129421963964
8.585858585858587	0.9878728917210075	0.7016494884509997	0.11450185554775252	0.17172154772225443
8.686868686868687	0.9909757341014119	0.7031554139951138	0.11407851888142867	0.17374180122486915
8.787878787878787	0.9940606186023928	0.7046383600611266	0.11366020381378178	0.1757620547274839
8.88888888888889	0.9971280300448311	0.7060989110730493	0.1132468107416825	0.1777823082300987
8.98989898989899	1.0001784351985838	0.7075376307076255	0.11283824275824432	0.17980256173271345
9.09090909090909	1.0032122836363506	0.7089550628370144	0.11243440556400752	0.18182281523532817
9.191919191919192	1.0062300085386888	0.7103517324194091	0.11203520738133628	0.18384306873794296
9.292929292929292	1.0092320274534534	0.7117281463409734	0.11164055887192172	0.1858633222405577
9.393939393939394	1.0122187430126757	0.7130847942122177	0.11125037305728527	0.1878835757431725
9.494949494949495	1.0151905436096766	0.7144221491217114	0.11086456524217736	0.18990382924578722
9.595959595959595	1.0181478040389937	0.7157406683498212	0.11048305294076997	0.19192408274840198
9.696969696969697	1.0210908861015147	0.7170407940449562	0.11010575580554102	0.19394433625101676
9.797979797979798	1.0240201391770323	0.7183229538646471	0.10973259555875302	0.19596458975363149
9.8989898989899	1.0269359007662697	0.7195875615835935	0.10936349592642919	0.19798484325624627
10.0	1.029838497004289	0.7208350176706925	0.10899838257473486	0.20000509675886102
