# Supplementary material for: Can Gas Absorption be Tuned in a Multifunctional Ionic Liquid?
Source: ChemSusChem. 2025 Sep 2;18(20):e202501347. doi: 10.1002/cssc.202501347 (PMC12548951; doi:10.1002/cssc.202501347)
Supplement: Supplementary file 1 — Supplementary Material [file CSSC-18-e202501347-s001.zip › Microbalance_data_analysis/global_fit_CO2/global_moleratios/results_T343.15.csv]

P	y(CO2)	xiA/n0	xiC/n0	n(CO2abs)/n0
0.0	0.0	0.0	0.0	0.0
0.10101010101010101	0.13586760559201536	0.03959603933371219	0.09473493402245756	0.0015366322358455937
0.20202020202020202	0.19372873971134552	0.07082882186129351	0.11982665337836078	0.0030732644716911874
0.30303030303030304	0.23687470678320352	0.09753570694753948	0.13472910312812725	0.004609896707536781
0.40404040404040403	0.2720375298697999	0.12106492681426942	0.14482607411214807	0.006146528943382375
0.5050505050505051	0.30196673631580534	0.14216773300645474	0.15211584213012255	0.007683161179227969
0.6060606060606061	0.328127682004681	0.16132951512631652	0.15757837346329082	0.009219793415073563
0.7070707070707071	0.35141638228783184	0.17889047238966613	0.1617694842472465	0.010756425650919157
0.8080808080808081	0.37242959857179764	0.1951019404891845	0.16503460019584834	0.01229305788676475
0.9090909090909091	0.39158879540247493	0.21015666809141453	0.16760243718845008	0.013829690122610344
1.0101010101010102	0.4092046831561887	0.22420668167437457	0.16963167912335814	0.015366322358455939
1.1111111111111112	0.425513966805383	0.23737455567320873	0.17123645653787276	0.016902954594301533
1.2121212121212122	0.44070171799942953	0.24976089093197248	0.17250124023730984	0.018439586830147126
1.3131313131313131	0.4549157234695923	0.2614494780497922	0.17349002635380728	0.019976219065992718
1.4141414141414141	0.4682760801105314	0.2725109785048238	0.17425225030386923	0.021512851301838314
1.5151515151515151	0.4808818352002985	0.28300561955700637	0.17482673210560812	0.023049483537683907
1.6161616161616161	0.49281571529577645	0.2929852116720793	0.17524438785016752	0.0245861157735295
1.7171717171717171	0.5041475768537776	0.302494687855268	0.17553014098913455	0.026122748009375092
1.8181818181818181	0.514936977298198	0.3115732977359767	0.17570429931700055	0.02765938024522069
1.9191919191919191	0.5252351258566489	0.32025554730582423	0.1757835660697582	0.02919601248106628
2.0202020202020203	0.5350863875801636	0.32857194797404865	0.17578179488920306	0.030732644716911877
2.121212121212121	0.5445294593621854	0.3365496204442849	0.175710561965143	0.03226927695275747
2.2222222222222223	0.5535983011282102	0.3442127865274489	0.1755796054121581	0.033805909188603066
2.323232323232323	0.5623228815353913	0.35158317337907347	0.1753971667318691	0.035342541424448655
2.4242424242424243	0.5707297812457653	0.35868034853278424	0.1751702590526867	0.03687917366029425
2.525252525252525	0.5788426855082726	0.3655219996930267	0.17490487991910592	0.03841580589613984
2.6262626262626263	0.5866827897632851	0.3721241700253731	0.1746061816059265	0.039952438131985436
2.727272727272727	0.5942691362145667	0.3785014572920433	0.1742786085546922	0.04148907036783103
2.8282828282828283	0.6016188951056828	0.38466718338605616	0.17392600911594985	0.04302570260367663
2.929292929292929	0.6087476013285369	0.3906335394556967	0.173551727033318	0.04456233483952222
3.0303030303030303	0.6156693546666163	0.39641171076674914	0.1731586768244992	0.046098967075367814
3.131313131313131	0.6223969902177434	0.40201198464150645	0.17274940626502344	0.0476355993112134
3.2323232323232323	0.6289422241986796	0.4074438441821163	0.17232614846950403	0.049172231547059
3.3333333333333335	0.6353157792990034	0.41271604998857947	0.1718908655275192	0.050708863782904595
3.4343434343434343	0.6415274929468395	0.41783671168710157	0.17144528524098754	0.052245496018750184
3.5353535353535355	0.647586411217956	0.4228133507691193	0.17099093219424086	0.05378212825459579
3.6363636363636362	0.6535008706211973	0.4276529559875643	0.17052915414319145	0.05531876049044138
3.7373737373737375	0.6592785695964959	0.43236203235146	0.17006114451874865	0.05685539272628697
3.8383838383838382	0.6649266312439253	0.4369466445925971	0.1695879616891954	0.05839202496213256
3.9393939393939394	0.670451658546064	0.44141245584096817	0.16911054550711752	0.05992865719797816
4.040404040404041	0.6758597831382022	0.44576476213279503	0.16862973157158317	0.061465289433823754
4.141414141414141	0.6811567085114942	0.4500085232815918	0.16814626356023293	0.06300192166966934
4.242424242424242	0.6863477483952771	0.4541483905650839	0.167660803924678	0.06453855390551494
4.343434343434343	0.6914378609503183	0.458188731615968	0.16717394319298942	0.06607518614136053
4.444444444444445	0.6964316793100076	0.4621336528501184	0.16668620808268272	0.06761181837720613
4.545454545454545	0.7013335389277097	0.46598701972008183	0.1661980685945759	0.0691484506130517
4.646464646464646	0.7061475021226722	0.46975247504298656	0.16570994423078794	0.07068508284889731
4.747474747474747	0.7108773801616742	0.47343345561916433	0.16522220945776672	0.07222171508474291
4.848484848484849	0.715526753167129	0.47703320732983084	0.1647351985167096	0.0737583473205885
4.94949494949495	0.7200989881030665	0.48055479887829416	0.164249209668338	0.0752949795564341
5.05050505050505	0.7245972550571006	0.48400113431868874	0.163764508946132	0.07683161179227968
5.151515151515151	0.7290245420081338	0.487374964498644	0.16328133348136437	0.07836824402812528
5.252525252525253	0.7333836682453392	0.49067889752713667	0.16279989445423126	0.07990487626397087
5.353535353535354	0.7376772965832121	0.49391540836564624	0.16232037971774904	0.08144150849981648
5.454545454545454	0.741907944499681	0.4970868476293809	0.16184295613463787	0.08297814073566206
5.555555555555555	0.7460779943088995	0.5001954496754466	0.1613677716619449	0.08451477297150765
5.656565656565657	0.7501897024670827	0.5032433400462217	0.16089495721350744	0.08605140520735326
5.757575757575758	0.7542452080982671	0.5062325423286834	0.16042462832638446	0.08758803744319885
5.858585858585858	0.7582465408168761	0.5091649844838351	0.1599568866539963	0.08912466967904444
5.959595959595959	0.762195627915297	0.5120425046946092	0.15949182130579745	0.09066130191489002
6.0606060606060606	0.7660943009770793	0.5148668567755342	0.15902951005080912	0.09219793415073563
6.161616161616162	0.7699443019697367	0.5176397151829752	0.15857002040017992	0.09373456638658123
6.262626262626262	0.7737472888653086	0.5203626796607964	0.15811341058208522	0.0952711986224268
6.363636363636363	0.7775048408317302	0.523037279552796	0.1576597304206615	0.09680783085827241
6.4646464646464645	0.7812184630335575	0.5256649778101621	0.15720902212927718	0.098344463094118
6.565656565656566	0.7848895910766186	0.5282471747194303	0.15676132102722445	0.0998810953299636
6.666666666666667	0.78851959512766	0.5307852113739887	0.15631665618786175	0.10141772756580919
6.767676767676767	0.7921097837369359	0.5332803729099685	0.15587505102531204	0.10295435980165478
6.8686868686868685	0.7956614073889399	0.5357338915254258	0.1554365238260133	0.10449099203750037
6.96969696969697	0.7991756618040221	0.5381469492999592	0.1550010882307166	0.10602762427334597
7.070707070707071	0.8026536910114487	0.5405206808303579	0.15456875367189887	0.10756425650919157
7.171717171717171	0.8060965902125173	0.5428561756964575	0.15413952577102222	0.10910088874503715
7.2727272727272725	0.8095054084506035	0.5451544807701383	0.1537134066995821	0.11063752098088275
7.373737373737374	0.8128811511034512	0.5474166023792499	0.15329039550747253	0.11217415321672834
7.474747474747475	0.816224782211631	0.5496435083372412	0.15287048842181553	0.11371078545257395
7.575757575757575	0.8195372266558358	0.5518361298483373	0.15245367911907862	0.11524741768841952
7.6767676767676765	0.8228193721945605	0.5539953632972909	0.15203995897300407	0.11678404992426512
7.777777777777778	0.8260720713726948	0.5561220719319607	0.1516293172806228	0.11832068216011073
7.878787878787879	0.8292961433106576	0.5582170874463152	0.15122174146838557	0.11985731439595632
7.979797979797979	0.8324923753828617	0.5602812114708117	0.1508172172802477	0.1213939466318019
8.080808080808081	0.8356615247935711	0.5623152169765676	0.15041572894935576	0.12293057886764751
8.181818181818182	0.8388043200575244	0.5643198495992063	0.1500172593548244	0.1244672111034931
8.282828282828282	0.8419214623921003	0.5662958288878187	0.14962179016494256	0.12600384333933867
8.383838383838384	0.8450136270272445	0.5682438494840352	0.14922930196802467	0.12754047557518428
8.484848484848484	0.8480814644388692	0.57016458223584	0.1488397743919989	0.12907710781102988
8.585858585858587	0.8511256015109908	0.5720586752503894	0.1484531862137256	0.13061374004687548
8.686868686868687	0.8541466426314485	0.5739267548897833	0.14806951545894356	0.13215037228272106
8.787878787878787	0.857145170725671	0.575769426713447	0.14768873949365688	0.13368700451856666
8.88888888888889	0.860121748232613	0.5775872763704984	0.14731083510770177	0.13522363675441226
8.98989898989899	0.8630769180266686	0.5793808704452461	0.14693577859116425	0.13676026899025784
9.09090909090909	0.8660112042890805	0.5811507572587199	0.14656354580425665	0.1382969012261034
9.191919191919192	0.8689251133321005	0.5828974676289432	0.1461941122412078	0.13983353346194904
9.292929292929292	0.8718191343789171	0.5846215155924496	0.1458274530886724	0.14137016569779462
9.393939393939394	0.874693740302144	0.5863233990893864	0.14546354327911679	0.14290679793364022
9.494949494949495	0.8775493883234566	0.5880036006143678	0.14510235753960238	0.14444343016948583
9.595959595959595	0.8803865206767907	0.5896625878351118	0.14474387043634693	0.1459800624053314
9.696969696969697	0.883205565237326	0.5913008141807348	0.14438805641541366	0.147516694641177
9.797979797979798	0.8860069361183401	0.5929187194014707	0.14403488983984636	0.14905332687702258
9.8989898989899	0.8887910342378613	0.5945167301014516	0.14368434502354097	0.1505899591128682
10.0	0.891558247856918	0.5960952602460823	0.14333639626212147	0.15212659134871379
