# Supplementary material for: Can Gas Absorption be Tuned in a Multifunctional Ionic Liquid?
Source: ChemSusChem. 2025 Sep 2;18(20):e202501347. doi: 10.1002/cssc.202501347 (PMC12548951; doi:10.1002/cssc.202501347)
Supplement: Supplementary file 1 — Supplementary Material [file CSSC-18-e202501347-s001.zip › Microbalance_data_analysis/global_fit_CO2/superfit_av.py]

#!/usr/bin/env python

import csv
import os
import numpy as np
import sympy
from sympy import lambdify
import lmfit
import matplotlib.pyplot as plt
import sys

if len(sys.argv) != 2:
    print("Usage: fit.py concentration_type\nwhere concentration_type can be:\n    'y' for mole ratio\n    'x' for mole fraction\n    'm' for molality)")
    sys.exit(1)

use_this_concentration = sys.argv[1].lower()
if use_this_concentration not in ['y', 'x', 'm']:
    print("Use flag 'y', 'x', or 'm'.")
    sys.exit(1)

T = sympy.Symbol('T', positive=True)    # Temperature
n0 = sympy.Symbol('n0', positive=True)    # initial moles of IL
P = sympy.Symbol('P', positive=True)    # pressure
Kanion = sympy.Symbol('Kanion', positive=True)  # equilibrium constant for CO2 + anion
Kcation = sympy.Symbol('Kcation', positive=True)  # equilibrium constant for phosphonium - zwitterion
KH = sympy.Symbol('KH', positive=True)  # Henry constant
# activation enthalpies in kJ/mol
DH_anion = sympy.Symbol('DH_anion') 
DH_cation = sympy.Symbol('DH_cation')
DH_Henry = sympy.Symbol('DH_Henry')
xiA, xiC = sympy.symbols('xiA xiC', nonnegative=True)
#trying to trick sympy to not touch the **** exponentials
Kprime_H = sympy.Symbol('Kprime_H', positive=True)
Kprime_cation = sympy.Symbol('Kprime_cation', positive=True)
Kprime_anion = sympy.Symbol('Kprime_anion', positive=True)

# Parameters
Mw = 453.74 #Molecular weight of the IL
R = 0.00831446261815324 #Gas constant kJ/molK

# equations for the two equilibrium constants
print("setting up equations...")
eq1 = (xiA) / ((n0 - xiA - 2*xiC) * (P/Kprime_H)) #right hand side
eq1 -= Kprime_anion #left hand side
    
eq2 = (xiC**2) / (((n0 - 2*xiC - xiA)**2) * (P/Kprime_H)) #I know, the denominators are the same, but I like it like this.
eq2 -= Kprime_cation

# solve for the reaktionslaufzahl
solutions = sympy.solve([eq1, eq2], [xiA, xiC], dict=True)

# Show all the solutions, take first one (others don't make sense last time I checked this)
print("Symbolic solutions:")
for i, sol in enumerate(solutions):
    print(f"    Solution #{i + 1}:")
    for var, expr in sol.items():
        print(f"        {var} = {expr}")
    print()
sol = solutions[0]

Kprime_anion_expr = Kanion * sympy.exp((-DH_anion / R) * (1/T - 1/303.15))
Kprime_cation_expr = Kcation * sympy.exp((-DH_cation / R) * (1/T - 1/303.15))
Kprime_H_expr = (KH * sympy.exp((-DH_Henry / R) * (1/T - 1/303.15)))

xiA_expr = sol[xiA].subs({
    Kprime_anion: Kprime_anion_expr,
    Kprime_cation: Kprime_cation_expr,
    Kprime_H: Kprime_H_expr
})
xiC_expr = sol[xiC].subs({
    Kprime_anion: Kprime_anion_expr,
    Kprime_cation: Kprime_cation_expr,
    Kprime_H: Kprime_H_expr
})

# Here, y is the (processed) microbalance data.
print("setting up expression for concentration of CO2...")
if use_this_concentration == "y":
    print("... using molar ratio")
    y_expr = xiA_expr/n0 + xiC_expr/n0 + P/Kprime_H_expr
elif use_this_concentration == "m":
    print("... using molality (mol/g)")
    y_expr = xiA_expr/(n0*Mw) + xiC_expr/(n0*Mw) + P/Kprime_H_expr
elif use_this_concentration == "x":
    print("... using mole fraction, fitting x = n(CO2)/(n0(IL)+n(CO2))")
    y_expr = (xiA_expr + xiC_expr + n0*P/Kprime_H_expr) / (xiA_expr + xiC_expr + n0)
elif use_this_concentration == "xbutfity":
    print("... using mole fraction, fitting n(CO2)/n0(IL)")
    y_expr = (xiA_expr/n0 + xiC_expr/n0 + P/Kprime_H_expr) / (1 - P/Kprime_H_expr)# this will give everything for mole fractions, but we still need to use the mole ratio data!!!!
else:
    print("someone messed something up.")

# make stuff callable, including the reaktionslaufzahlen
print("setting up numeric functions...")
model_func_numeric = lambdify((P, Kanion, Kcation, KH, DH_anion, DH_cation, DH_Henry, n0, T), y_expr, 'numpy')
xiA_func_numeric = lambdify((P, Kanion, Kcation, KH, DH_anion, DH_cation, DH_Henry, n0, T), xiA_expr, 'numpy')
xiC_func_numeric = lambdify((P, Kanion, Kcation, KH, DH_anion, DH_cation, DH_Henry, n0, T), xiC_expr, 'numpy')

def model_lmfit(params, T_vals, n0_vals, P_vals):
    Kanion_val    = params['Kanion'].value
    Kcation_val   = params['Kcation'].value
    KH_val        = params['KH'].value
    DH_anion_val  = params['DH_anion'].value
    DH_cation_val = params['DH_cation'].value
    DH_Henry_val  = params['DH_Henry'].value
    y_model = model_func_numeric(
        P_vals,
        Kanion_val,
        Kcation_val,
        KH_val,
        DH_anion_val,
        DH_cation_val,
        DH_Henry_val,
        n0_vals,
        T_vals
    )
    if np.any(np.isnan(y_model)) or np.any(np.isinf(y_model)):
        return np.full_like(P_vals, 1e20)
    if np.any(y_model < 0):
        return np.full_like(P_vals, 1e20)
    return y_model

def read_data(filename):
    T_list, n0_list, P_list, y_list = [], [], [], []
    with open(filename, 'r') as f:
        reader = csv.DictReader(f)
        for row in reader:
            T_val = float(row['T'])
            n0_val = float(row['n0'])
            P_val = float(row['P'])
            if use_this_concentration == "y":
                y_val = float(row['y'])
            elif use_this_concentration == "m":
                y_val = float(row['m'])
            elif use_this_concentration == "x":
                y_val = float(row['x'])
            elif use_this_concentration == "xbutfity":
                y_val = float(row['y'])
            else:
                print("someone messed something up.")
            P_list.append(P_val)
            y_list.append(y_val)
            T_list.append(T_val)
            n0_list.append(n0_val)
    return (np.array(T_list),
            np.array(n0_list),
            np.array(P_list),
            np.array(y_list))

def residual(params, T_data, n0_data, P_data, y_data):
    y_model = model_lmfit(params, T_data, n0_data, P_data)
    return (y_model - y_data)

def fit_data(T_data, n0_data, P_data, y_data, init_params=None, method='leastsq'):
    # Provide some default guesses, including enthalpies:
    if init_params is None:
        init_params = {
            'Kanion':   111.0,
            'Kcation':  30.0,
            'KH':       37.0,
            'DH_anion': -26.0,
            'DH_cation': -23.0,
            'DH_Henry': 9.0
        }
    params = lmfit.Parameters()
    params.add('Kanion',    value=init_params['Kanion'],    min=0)
    params.add('Kcation',   value=init_params['Kcation'],   min=0)
    params.add('KH',        value=init_params['KH'],        min=0)
    params.add('DH_anion',  value=init_params['DH_anion'])
    params.add('DH_cation', value=init_params['DH_cation'])
    params.add('DH_Henry',  value=init_params['DH_Henry'])
    
    result = lmfit.minimize(
        residual,
        params,
        args=(T_data, n0_data, P_data, y_data),
        method=method
    )
    return result

def plot_data_and_fit(T_data, n0_data, P_data, y_data, fit_result=None,filename='fit_plot.png'):
    plt.figure(figsize=(6,4))
    T_unique = np.unique(T_data)
    for Tval in T_unique:
        idx = np.where(T_data == Tval)
        P_sub = P_data[idx]
        y_sub = y_data[idx]
        n0_sub = n0_data[idx]
        plt.scatter(
            P_sub, 
            y_sub,
            label=f"Data T={Tval:.1f} K",
            alpha=0.6
        )
        # show ze fit
        if fit_result is not None:
            P_grid = np.linspace(min(P_sub), max(P_sub), 100)
            # one n0 for one T
            n0_grid = np.ones_like(P_grid) * np.mean(n0_sub)
            T_grid = np.ones_like(P_grid) * Tval
            y_fit = model_lmfit(fit_result.params, T_grid, n0_grid, P_grid)
            plt.plot(
                P_grid, 
                y_fit,
                '-',
                label=f"Fit T={Tval:.1f} K"
            )
    
    plt.xlabel('Pressure / bar')
    if use_this_concentration == "y":
        plt.ylabel('$n(CO_2)$ / $n_{0}(IL)$')
    elif use_this_concentration == "m":
        plt.ylabel('$m(CO_2)$ / mol g$^-1$')
    elif use_this_concentration == "x":
        plt.ylabel('$x(CO_2)$')
    elif use_this_concentration == "xbutfity":
        plt.ylabel('$n(CO_2)$ / $n_{0}(IL)$')
    else:
        print("someone messed something up.")
    plt.legend()
    plt.tight_layout()
    plt.savefig(filename, dpi=150)
    plt.show()
    print(f"Plot saved to {filename}")

def plot_xiAxiC_vs_pressure(T_data, n0_data, P_data, fit_result,
                            xiA_func=xiA_func_numeric,
                            xiC_func=xiC_func_numeric,
                            filename='xiAxiC.png'):
    plt.figure(figsize=(6,4))
    Kanion_val    = fit_result.params['Kanion'].value
    Kcation_val   = fit_result.params['Kcation'].value
    KH_val        = fit_result.params['KH'].value
    DH_anion_val  = fit_result.params['DH_anion'].value
    DH_cation_val = fit_result.params['DH_cation'].value
    DH_Henry_val  = fit_result.params['DH_Henry'].value
    T_unique = np.unique(T_data)
    for Tval in T_unique:
        idx = np.where(T_data == Tval)
        P_sub = P_data[idx]
        n0_sub = n0_data[idx]
        P_grid = np.linspace(min(P_sub), max(P_sub), 100)
        T_grid = np.ones_like(P_grid) * Tval
        n0_grid = np.ones_like(P_grid) * np.mean(n0_sub)
        xiA_vals = xiA_func(
            P_grid,
            Kanion_val,
            Kcation_val,
            KH_val,
            DH_anion_val,
            DH_cation_val,
            DH_Henry_val,
            n0_grid,
            T_grid
        )
        xiC_vals = xiC_func(
            P_grid,
            Kanion_val,
            Kcation_val,
            KH_val,
            DH_anion_val,
            DH_cation_val,
            DH_Henry_val,
            n0_grid,
            T_grid
        )
        xiA_vals /= n0_grid
        xiC_vals /= n0_grid
        plt.plot(P_grid, xiA_vals, label=f"xiA / $n_0$(T={Tval:.1f} K)")
        plt.plot(P_grid, xiC_vals, label=f"xiC / $n_0$(T={Tval:.1f} K)")
    
    plt.xlabel('Pressure / bar')
    plt.ylabel(r'$\xi$ / $n_0$')
    plt.legend()
    plt.tight_layout()
    plt.savefig(filename, dpi=150)
    plt.show()
    print(f"Plot saved to {filename}")

if __name__ == "__main__":
    datafile = 'CO2_data_av.csv'
    #T	n0	P	y	x	m
    #Temperature in K
    #initial amount of IL in moles
    #Pressure in bar
    #mole ratio, i.e. n(CO2)/n0(IL)
    #mole fraction, i.e. n(CO2)/(n0(IL)+n(CO2))
    #molality, n(CO2)/m0(IL)
    if not os.path.exists(datafile):
        print(f"no data.")
    T_data, n0_data, P_data, y_data  = read_data(datafile)

    result_global = fit_data(T_data, n0_data, P_data, y_data)
    print("Global Fit Result")
    lmfit.report_fit(result_global)

    Kanion_val    = result_global.params['Kanion'].value
    Kcation_val   = result_global.params['Kcation'].value
    KH_val        = result_global.params['KH'].value
    DH_anion_val  = result_global.params['DH_anion'].value
    DH_cation_val = result_global.params['DH_cation'].value
    DH_Henry_val  = result_global.params['DH_Henry'].value
    T_unique = np.unique(T_data)
    for Tval in T_unique:
        idx = np.where(T_data == Tval)
        n0_sub = n0_data[idx]
        P_grid = np.linspace(0, 10, 100)
        csv_filename  = f"results_T{Tval}.csv"
        n0_val=np.mean(n0_sub)
        with open(csv_filename, 'w', newline='') as f:
            writer = csv.writer(f)
            writer.writerow(["P", "y(CO2)", "xiA/n0", "xiC/n0", "n(CO2abs)/n0"])
            for P_val in P_grid:
                y_val = model_func_numeric(
                    P_val,
                    Kanion_val,
                    Kcation_val,
                    KH_val,
                    DH_anion_val,
                    DH_cation_val,
                    DH_Henry_val,
                    n0_val,
                    Tval    
                )
                xiA_val = xiA_func_numeric(
                    P_val,
                    Kanion_val,
                    Kcation_val,
                    KH_val,
                    DH_anion_val,
                    DH_cation_val,
                    DH_Henry_val,
                    n0_val,
                    Tval
                )
                xiC_val = xiC_func_numeric(
                    P_val,
                    Kanion_val,
                    Kcation_val,
                    KH_val,
                    DH_anion_val,
                    DH_cation_val,
                    DH_Henry_val,
                    n0_val,
                    Tval
                )
                CO2physical = P_val/(KH_val * np.exp((-DH_Henry_val / R) * (1/Tval - 1/303.15)))
                writer.writerow([P_val, y_val, xiA_val/n0_val, xiC_val/n0_val, CO2physical])

    #Plot
    plot_data_and_fit(T_data, n0_data, P_data, y_data, fit_result=result_global,filename='fit_plot.svg')
    plot_xiAxiC_vs_pressure(T_data, n0_data, P_data, result_global,filename='xiAxiC.svg')
 
