# Supplementary material for: Can Gas Absorption be Tuned in a Multifunctional Ionic Liquid?
Source: ChemSusChem. 2025 Sep 2;18(20):e202501347. doi: 10.1002/cssc.202501347 (PMC12548951; doi:10.1002/cssc.202501347)
Supplement: Supplementary file 1 — Supplementary Material [file CSSC-18-e202501347-s001.zip › Microbalance_data_analysis/P8881triaz+ZIF8-CH4-after-CO2-treatment/FRED653-CH4-afterCO2.DAT]

K          dk       Weight     P       Sample  
0000000.00 00000.00 064.088840 002.492 030.727 
0000002.00 00000.00 064.075970 999.467 029.998 
0000002.00 00000.00 064.060810 1997.826 030.017 
0004709.45 00964.42 064.042790 2998.814 029.993 
0001177.84 00226.24 064.024300 3997.864 029.984 
0000991.68 00310.26 064.005950 4999.129 029.993 
K          dk       Weight     P       Sample  
0000000.00 00000.00 064.005950 4999.129 029.993 
0001579.11 00279.60 064.025090 3998.556 030.027 
0001437.38 00278.35 064.045930 2998.952 030.008 
0001489.48 00205.60 064.066260 1997.826 030.027 
0000002.00 00000.00 064.084340 999.190 030.003 
0000034.97 00019.31 064.101650 002.907 030.117 
K          dk       Weight     P       Sample  
0000000.00 00000.00 064.103560 002.769 030.117 
0000002.00 00000.00 064.084950 999.328 030.027 
0003397.95 00322.09 064.067090 1998.241 029.993 
0001829.86 00583.77 064.047910 2999.229 029.984 
0001656.51 00411.22 064.029110 3997.864 029.993 
0001090.22 00158.54 064.010840 4998.991 029.974 
K          dk       Weight     P       Sample  
0000000.00 00000.00 064.010840 4998.991 029.974 
0001681.56 00258.68 064.030240 3998.280 030.008 
0000002.00 00000.00 064.048840 2999.782 030.008 
0002012.19 00409.47 064.068440 1998.656 030.027 
0000002.00 00000.00 064.086750 999.467 029.988 
0000068.09 00013.83 064.105160 003.184 030.055 
K          dk       Weight     P       Sample  
0000000.00 00000.00 064.106930 003.184 030.055 
-0000001.30 00018.38 064.089670 999.467 029.998 
