# Supplementary material for: Can Gas Absorption be Tuned in a Multifunctional Ionic Liquid?
Source: ChemSusChem. 2025 Sep 2;18(20):e202501347. doi: 10.1002/cssc.202501347 (PMC12548951; doi:10.1002/cssc.202501347)
Supplement: Supplementary file 1 — Supplementary Material [file CSSC-18-e202501347-s001.zip › Microbalance_data_analysis/P8881triaz+ZIF8-CH4-after-CO2-treatment/parameters.ini]

[Parameters]
gas = CH4
# Which temperature do you want to use
target_temperature = 30.0
# sample mass in mg
initial_sample_mass = 64.01
# Density intercept g/mL
a = 1.06803
# Density slope g/(mL K)
b = -5.13146E-4
#The name of the file with your empty pan measurement
empty_pan_file = empty-pan-CH4-combined_2025.dat
#The name of the file containing your measurement with sample
measurement_file = FRED653-CH4-afterCO2.dat
plot_type = pdf
