# Supplementary material for: Can Gas Absorption be Tuned in a Multifunctional Ionic Liquid?
Source: ChemSusChem. 2025 Sep 2;18(20):e202501347. doi: 10.1002/cssc.202501347 (PMC12548951; doi:10.1002/cssc.202501347)
Supplement: Supplementary file 1 — Supplementary Material [file CSSC-18-e202501347-s001.zip › Microbalance_data_analysis/P8881triaz+ZIF8-CH4-after-CO2-treatment/results_30.0C.txt]

 Entry  Temperature  Pressure  correction_A*P  sample_buoyancy    m_gas  m_gas_offset Outlier
     1       30.727     0.000        0.000000         0.000000 0.000000      0.000000        
     2       29.998   999.467        0.014582         0.044691 0.017239      0.017239        
     3       30.017  1997.826        0.029149         0.089474 0.032295      0.032295        
     4       29.993  2998.814        0.043753         0.134532 0.044729      0.044729        
     5       29.984  3997.864        0.058330         0.179650 0.056780      0.056780        
     6       29.993  4999.129        0.072938         0.225007 0.069179      0.069179        
     7       29.993  4999.129        0.072938         0.225007 0.069179      0.069179        
     8       30.027  3998.556        0.058340         0.179659 0.057570      0.057570        
     9       30.008  2998.952        0.043755         0.134533 0.047868      0.047868        
    10       30.027  1997.826        0.029149         0.089471 0.037742      0.037742        
    11       30.003   999.190        0.014578         0.044678 0.025600      0.025600        
    12       30.117     0.000        0.000000         0.000000 0.012810      0.000000        
    13       30.117     0.000        0.000000         0.000000 0.014720      0.000000        
    14       30.027   999.328        0.014580         0.044681 0.026211      0.011491        
    15       29.993  1998.241        0.029155         0.089498 0.038593      0.023873        
    16       29.984  2999.229        0.043759         0.134554 0.049865      0.035145        
    17       29.993  3997.864        0.058330         0.179645 0.061586      0.046866        
    18       29.974  4998.991        0.072936         0.225013 0.074077      0.059357        
    19       29.974  4998.991        0.072936         0.225013 0.074077      0.059357        
    20       30.008  3998.280        0.058336         0.179657 0.062721      0.048001        
    21       30.008  2999.782        0.043767         0.134570 0.050803      0.036083        
    22       30.027  1998.656        0.029161         0.089508 0.039948      0.025228        
    23       29.988   999.467        0.014582         0.044692 0.028020      0.013300        
    24       30.055     0.000        0.000000         0.000000 0.016320      0.000000        
    25       30.055     0.000        0.000000         0.000000 0.018090      0.000000        
    26       29.998   999.467        0.014582         0.044691 0.030939      0.012849        
