# Supplementary material for: Can Gas Absorption be Tuned in a Multifunctional Ionic Liquid?
Source: ChemSusChem. 2025 Sep 2;18(20):e202501347. doi: 10.1002/cssc.202501347 (PMC12548951; doi:10.1002/cssc.202501347)
Supplement: Supplementary file 1 — Supplementary Material [file CSSC-18-e202501347-s001.zip › Microbalance_data_analysis/P8881triaz+ZIF8-CH4/empty-pan-CH4-combined.DAT]

K          dk       Weight     P       Sample  
0000000.00 00000.00 -000.00338 003.046 029.988 
0000161.01 00116.68 000.004719 249.660 030.003 
0000002.00 00000.00 000.009414 498.212 029.984 
0000007.61 00003.26 000.012861 749.531 029.993 
0000121.00 00013.47 000.018092 999.605 029.998 
0000067.58 00007.08 000.039984 2499.635 029.998 
0000181.23 00016.13 000.075494 4999.129 030.008 
K          dk       Weight     P       Sample  
0000000.00 00000.00 000.075494 4999.129 030.008 
0000198.24 00018.96 000.040674 2499.496 029.993 
0000225.58 00007.58 000.018158 999.328 029.979 
0000188.71 00011.39 000.013707 748.839 029.993 
0000016.09 00004.28 000.009748 497.935 030.003 
0000002.00 00000.00 000.005098 248.968 030.008 
0000036.57 00006.69 -000.00100 002.630 029.912 
K          dk       Weight     P       Sample  
0000000.00 00000.00 -000.00229 002.630 029.912 
0000002.00 00000.00 000.005074 249.383 029.879 
0000003.25 00003.03 000.008969 498.627 030.027 
0000002.00 00000.00 000.013240 748.978 029.974 
0000118.72 00024.59 000.016645 998.775 030.060 
0000157.12 00018.20 000.038828 2499.358 030.003 
0000052.76 00032.60 000.073225 4998.853 030.008 
K          dk       Weight     P       Sample  
0000000.00 00000.00 000.073225 4998.853 030.008 
0000104.60 00014.43 000.038916 2499.911 030.012 
0000209.94 00007.29 000.016199 999.882 030.093 
0000098.41 00018.57 000.012395 747.870 029.950 
0000002.00 00000.00 000.007678 498.627 030.003 
0000028.36 00011.02 000.004318 249.383 029.993 
0000080.86 00037.25 000.000604 002.769 030.046 
K          dk       Weight     P       Sample  
0000000.00 00000.00 -000.00748 001.938 061.594 
0000566.92 00065.90 000.005045 249.245 070.250 
0000005.94 00007.39 000.010363 497.243 070.240 
0000002.00 00000.00 000.016504 748.701 070.235 
0000002.00 00000.00 000.019664 999.052 070.211 
0000002.00 00000.00 000.036840 2499.081 070.182 
0000002.00 00000.00 000.109775 4998.299 069.883 
K          dk       Weight     P       Sample  
0000000.00 00000.00 000.109775 4998.299 069.883 
0000002.00 00000.00 000.047453 2498.804 070.067 
0000051.68 00005.30 000.020287 999.190 070.230 
0000002.00 00000.00 000.018285 748.839 070.235 
0000002.00 00000.00 000.014301 498.073 070.235 
0000022.00 00004.82 000.008873 247.446 070.240 
0000134.42 00015.56 000.000150 001.938 060.978 
K          dk       Weight     P       Sample  
0000000.00 00000.00 -000.00070 001.800 060.969 
0000377.03 00075.18 000.009430 248.691 070.211 
0000002.00 00000.00 000.014391 498.212 070.221 
0000002.00 00000.00 000.018373 748.701 070.201 
0000312.21 00017.60 000.021645 998.913 070.187 
0000002.00 00000.00 000.047631 2499.773 070.153 
0000002.00 00000.00 000.113580 4998.853 069.888 
K          dk       Weight     P       Sample  
0000000.00 00000.00 000.113580 4998.853 069.888 
0000002.00 00000.00 000.047143 2499.358 070.124 
0000098.03 00005.88 000.023668 999.744 070.206 
0000002.00 00000.00 000.020775 748.424 070.221 
0000010.05 00005.63 000.015881 498.073 070.211 
0000011.20 00002.55 000.010119 247.584 070.211 
0000816.01 00156.00 000.001820 001.938 065.409 
