# Supplementary material for: Can Gas Absorption be Tuned in a Multifunctional Ionic Liquid?
Source: ChemSusChem. 2025 Sep 2;18(20):e202501347. doi: 10.1002/cssc.202501347 (PMC12548951; doi:10.1002/cssc.202501347)
Supplement: Supplementary file 1 — Supplementary Material [file CSSC-18-e202501347-s001.zip › Microbalance_data_analysis/P8881triaz+ZIF8-CH4/FRED645CH4.DAT]

K          dk       Weight     P       Sample  
0000000.00 00000.00 094.077960 002.354 030.422 
0000002.00 00000.00 094.063640 999.467 029.698 
0000002.00 00000.00 094.047940 1998.102 029.684 
0000002.00 00000.00 094.007350 3997.311 029.688 
0000002.00 00000.00 093.963210 5999.288 029.703 
0000002.00 00000.00 093.916730 7998.496 029.684 
K          dk       Weight     P       Sample  
0000000.00 00000.00 093.916730 7998.496 029.684 
0001423.42 00496.76 093.973200 5999.149 029.693 
0000002.00 00000.00 094.018060 3998.556 029.717 
0000002.00 00000.00 094.064560 1997.826 029.712 
0000002.00 00000.00 094.080910 998.221 029.698 
0000002.00 00000.00 094.072240 002.354 030.160 
K          dk       Weight     P       Sample  
0000000.00 00000.00 094.071370 002.354 030.155 
0000002.00 00000.00 094.053340 999.328 029.688 
0000002.00 00000.00 094.036810 1998.517 029.717 
0000002.00 00000.00 093.994560 3998.003 029.717 
0000002.00 00000.00 093.949330 5999.564 029.717 
0000002.00 00000.00 093.899830 7998.772 029.703 
K          dk       Weight     P       Sample  
0000000.00 00000.00 093.899830 7998.772 029.703 
0000002.00 00000.00 093.958960 5998.872 029.698 
0000002.00 00000.00 094.007040 3997.864 029.684 
0000002.00 00000.00 094.051250 1997.549 029.698 
0000002.00 00000.00 094.069560 999.744 029.717 
0000002.00 00000.00 094.068960 001.938 030.398 
