# Supplementary material for: Can Gas Absorption be Tuned in a Multifunctional Ionic Liquid?
Source: ChemSusChem. 2025 Sep 2;18(20):e202501347. doi: 10.1002/cssc.202501347 (PMC12548951; doi:10.1002/cssc.202501347)
Supplement: Supplementary file 1 — Supplementary Material [file CSSC-18-e202501347-s001.zip › Microbalance_data_analysis/P8881triaz+ZIF8-CH4/results_30.0C.txt]

 Entry  Temperature  Pressure  correction_A*P  sample_buoyancy    m_gas  m_gas_offset Outlier
     1       30.422     0.000        0.000000         0.000000 0.009000      0.000000        
     2       29.698   999.467        0.014582         0.065726 0.045823      0.036823        
     3       29.684  1998.102        0.029153         0.131617 0.081445      0.072445        
     4       29.688  3997.311        0.058322         0.264171 0.144240      0.135240        
     5       29.703  5999.288        0.087531         0.397770 0.204490      0.195490        
     6       29.684  7998.496        0.116700         0.532110 0.263180      0.254180        
     7       29.684  7998.496        0.116700         0.532110 0.263180      0.254180        
     8       29.693  5999.149        0.087529         0.397773 0.214484      0.205484        
     9       29.717  3998.556        0.058340         0.264233 0.154993      0.145993        
    10       29.712  1997.826        0.029149         0.131589 0.098040      0.089040        
    11       29.698   998.221        0.014564         0.065644 0.063030      0.054030        
    12       30.160     0.000        0.000000         0.000000 0.003280      0.000000        
    13       30.155     0.000        0.000000         0.000000 0.002410      0.000000        
    14       29.688   999.328        0.014580         0.065719 0.035518      0.033108        
    15       29.717  1998.517        0.029159         0.131633 0.070324      0.067914        
    16       29.717  3998.003        0.058332         0.264196 0.131464      0.129054        
    17       29.717  5999.564        0.087535         0.397773 0.190608      0.188198        
    18       29.703  7998.772        0.116704         0.532099 0.246265      0.243855        
    19       29.703  7998.772        0.116704         0.532099 0.246265      0.243855        
    20       29.698  5998.872        0.087525         0.397748 0.200224      0.197814        
    21       29.684  3997.864        0.058330         0.264211 0.143962      0.141552        
    22       29.698  1997.549        0.029145         0.131576 0.084721      0.082311        
    23       29.717   999.744        0.014586         0.065741 0.051754      0.049344        
    24       30.398     0.000        0.000000         0.000000 0.000000      0.000000        
