# Supplementary material for: Can Gas Absorption be Tuned in a Multifunctional Ionic Liquid?
Source: ChemSusChem. 2025 Sep 2;18(20):e202501347. doi: 10.1002/cssc.202501347 (PMC12548951; doi:10.1002/cssc.202501347)
Supplement: Supplementary file 1 — Supplementary Material [file CSSC-18-e202501347-s001.zip › Microbalance_data_analysis/P8881triaz+ZIF8-CO2/empty-pan-CO2-combined_2025.DAT]

K          dk       Weight     P       Sample  
0000000.00 00000.00 -000.04163 001.523 058.460 
0002240.14 00593.27 -000.02271 249.245 070.134 
0000004.57 00001.51 -000.01482 497.796 070.081 
0000220.28 00057.99 -000.00954 748.424 070.100 
0000002.00 00000.00 000.009992 999.190 070.086 
0000002.00 00000.00 000.108959 2498.527 069.739 
0000002.00 00000.00 000.238563 4998.299 069.565 
K          dk       Weight     P       Sample  
0000000.00 00000.00 000.238563 4998.299 069.565 
0000002.00 00000.00 000.125979 2499.496 069.763 
0000002.00 00000.00 000.003162 999.052 070.086 
0000038.11 00015.23 -000.00845 748.701 070.052 
0000003.83 00002.47 -000.01328 498.212 070.062 
0000002.00 00000.00 -000.02147 248.830 070.120 
0000062.51 00007.48 -000.04221 002.077 062.339 
K          dk       Weight     P       Sample  
0000000.00 00000.00 -000.04165 002.215 062.334 
0000514.29 00041.87 -000.02271 249.245 070.076 
0000012.04 00002.30 -000.01502 499.042 070.071 
0000022.06 00005.90 -000.00977 748.424 070.047 
0000002.00 00000.00 000.006943 999.052 070.086 
0000002.00 00000.00 000.103129 2500.188 069.734 
0000002.00 00000.00 000.266041 4998.853 069.589 
K          dk       Weight     P       Sample  
0000000.00 00000.00 000.266041 4998.853 069.589 
0000002.00 00000.00 000.116145 2499.773 069.777 
0000067.45 00007.07 000.004496 998.636 070.100 
0000014.75 00002.95 -000.00729 747.040 070.067 
0000005.53 00005.08 -000.01128 498.073 070.091 
0000003.90 00003.30 -000.02020 248.968 070.120 
0000516.38 00029.02 -000.04047 002.077 062.782 
K          dk       Weight     P       Sample  
0000000.00 00000.00 -000.00202 002.630 030.098 
0000002.00 00000.00 000.012180 248.830 029.903 
0000109.87 00077.40 000.022459 498.488 029.903 
0000075.15 00017.01 000.032627 748.701 029.984 
0000108.97 00042.18 000.042371 999.190 029.979 
0000002.00 00000.00 000.094746 2499.496 029.960 
0000002.00 00000.00 000.187061 4998.714 029.736 
K          dk       Weight     P       Sample  
0000000.00 00000.00 000.187061 4998.714 029.736 
0000002.00 00000.00 000.094791 2499.358 030.160 
0000002.00 00000.00 000.040391 998.498 030.160 
0000108.80 00013.68 000.028711 748.839 030.022 
0000113.30 00012.35 000.017273 498.350 029.908 
0000049.23 00008.57 000.006127 250.075 029.965 
0000050.16 00000.84 -000.00762 002.354 030.084 
K          dk       Weight     P       Sample  
0000000.00 00000.00 -000.01374 002.769 050.171 
0000829.28 00668.55 000.005236 249.245 050.041 
0000145.11 00138.00 000.017785 497.381 050.046 
0000002.00 00000.00 000.026084 748.839 049.845 
0000002.00 00000.00 000.036787 999.605 049.912 
0000002.00 00000.00 000.119912 2498.804 050.013 
0000002.00 00000.00 000.236588 4998.576 050.013 
K          dk       Weight     P       Sample  
0000000.00 00000.00 000.236588 4998.576 050.013 
0000002.00 00000.00 000.126764 2499.081 050.022 
0000002.00 00000.00 000.029111 998.775 049.878 
0000002.00 00000.00 000.026863 747.870 049.792 
0000118.72 00082.75 000.014938 497.796 050.013 
0000200.14 00141.07 000.001900 249.937 049.984 
0000002.00 00000.00 -000.01701 002.077 048.370 
K          dk       Weight     P       Sample  
0000000.00 00000.00 -000.01784 002.077 040.406 
0000002.00 00000.00 -000.00355 248.138 030.098 
0000252.07 00074.51 000.007129 497.381 029.998 
0000162.50 00007.08 000.017475 748.839 030.012 
0000114.05 00027.89 000.026619 999.328 029.988 
0000004.85 99999.00 000.081041 2500.188 029.988 
0000002.00 00000.00 000.173488 4998.299 030.003 
K          dk       Weight     P       Sample  
0000000.00 00000.00 000.173488 4998.299 030.003 
0000002.00 00000.00 000.081309 2499.358 030.003 
0000283.51 00016.87 000.026775 997.944 030.012 
0000160.10 00034.75 000.017496 748.978 030.003 
0000117.50 00008.74 000.006750 499.319 029.998 
0000019.80 00007.58 -000.00304 249.522 029.998 
0000002.00 00000.00 -000.01663 001.938 030.103 
K          dk       Weight     P       Sample  
0000000.00 00000.00 -000.00021 000.970 045.043 
0000002.00 00000.00 000.016256 248.553 050.300 
0000117.36 00015.39 000.028693 498.627 050.266 
0000100.79 00004.94 000.037881 748.424 050.252 
0000017.72 00030.43 000.045158 998.221 050.219 
0000002.00 00000.00 000.141631 2499.773 050.027 
0000002.00 00000.00 000.271234 4997.746 049.902 
K          dk       Weight     P       Sample  
0000000.00 00000.00 000.402998 8003.893 049.850 
0000002.00 00000.00 000.253080 4998.438 050.013 
0000002.00 00000.00 000.126457 2499.773 050.137 
0000370.22 00024.52 000.040773 998.775 050.262 
0000101.96 00003.84 000.033855 748.701 050.238 
0000101.89 00004.66 000.024977 498.073 050.233 
0000045.04 00004.90 000.013141 248.968 050.247 
0000085.12 00006.74 -000.00462 001.938 047.412 
K          dk       Weight     P       Sample  
0000000.00 00000.00 -000.00462 001.938 047.412 
0000404.09 00066.22 000.012205 249.383 050.247 
0000088.37 00004.72 000.024154 497.243 050.219 
0000106.98 00004.60 000.033811 748.562 050.204 
0000076.25 00040.56 000.040953 999.605 050.214 
