# Supplementary material for: Can Gas Absorption be Tuned in a Multifunctional Ionic Liquid?
Source: ChemSusChem. 2025 Sep 2;18(20):e202501347. doi: 10.1002/cssc.202501347 (PMC12548951; doi:10.1002/cssc.202501347)
Supplement: Supplementary file 1 — Supplementary Material [file CSSC-18-e202501347-s001.zip › Microbalance_data_analysis/P8881triaz+ZIF8-CO2/FRED645CO2.DAT]

K          dk       Weight     P       Sample  
0000000.00 00000.00 094.063330 001.800 031.122 
0000002.00 00000.00 097.117360 247.446 029.779 
0000002.00 00000.00 098.118540 497.658 029.774 
0000002.00 00000.00 098.419460 748.009 029.774 
0006525.70 00364.88 098.597110 999.328 029.746 
K          dk       Weight     P       Sample  
0000000.00 00000.00 099.219500 2439.572 029.779 
0001255.22 00928.27 099.232330 2500.050 029.765 
K          dk       Weight     P       Sample  
0000000.00 00000.00 099.595750 3936.834 029.746 
0000002.00 00000.00 099.791080 4997.884 030.022 
0000002.00 00000.00 100.230300 7496.826 029.965 
0000002.00 00000.00 100.594400 9999.227 030.008 
K          dk       Weight     P       Sample  
0000000.00 00000.00 100.594400 9999.227 030.008 
0000002.00 00000.00 100.245900 7497.102 029.974 
0000002.00 00000.00 099.805820 4998.714 030.031 
0005607.10 00080.67 099.232400 2500.188 030.031 
0010317.37 00104.17 098.605230 998.636 030.079 
0000002.00 00000.00 098.420460 749.116 030.079 
0000002.00 00000.00 098.174570 496.966 029.955 
0000002.00 00000.00 097.755030 249.106 030.027 
