# Supplementary material for: Can Gas Absorption be Tuned in a Multifunctional Ionic Liquid?
Source: ChemSusChem. 2025 Sep 2;18(20):e202501347. doi: 10.1002/cssc.202501347 (PMC12548951; doi:10.1002/cssc.202501347)
Supplement: Supplementary file 1 — Supplementary Material [file CSSC-18-e202501347-s001.zip › Microbalance_data_analysis/P8881triaz+ZIF8-CO2/results_30.0C.txt]

 Entry  Temperature  Pressure  correction_A*P  sample_buoyancy    m_gas  m_gas_offset Outlier
     1       31.122     0.000        0.000000         0.000000 0.000000      0.000000        
     2       29.779   247.446        0.009166         0.044617 3.089480      3.089480        
     3       29.774   497.658        0.018435         0.089839 4.126614      4.126614        
     4       29.774   748.009        0.027709         0.135194 4.463614      4.463614        
     5       29.746   999.328        0.037019         0.180846 4.677607      4.677607        
     6       29.779  2439.572        0.090372         0.444478 5.510276      5.510276    <---
     7       29.765  2500.050        0.092613         0.455647 5.532034      5.532034        
     8       29.746  3936.834        0.145837         0.722505 6.109088      6.109088    <---
     9       30.022  4997.884        0.185143         0.921175 6.463782      6.463782        
    10       29.965  7496.826        0.277715         1.398856 7.288111      7.288111        
    11       30.008  9999.227        0.370415         1.888592 8.049248      8.049248        
    12       30.008  9999.227        0.370415         1.888592 8.049248      8.049248        
    13       29.974  7497.102        0.277725         1.398870 7.303715      7.303715        
    14       30.031  4998.714        0.185174         0.921307 6.478623      6.478623        
    15       30.031  2500.188        0.092618         0.455325 5.531777      5.531777        
    16       30.079   998.636        0.036994         0.180553 4.685459      4.685459        
    17       30.079   749.116        0.027750         0.135280 4.464660      4.464660        
    18       29.955   496.966        0.018410         0.089669 4.182499      4.182499        
    19       30.027   249.106        0.009228         0.044886 3.727358      3.727358    <---
