# Supplementary material for: Can Gas Absorption be Tuned in a Multifunctional Ionic Liquid?
Source: ChemSusChem. 2025 Sep 2;18(20):e202501347. doi: 10.1002/cssc.202501347 (PMC12548951; doi:10.1002/cssc.202501347)
Supplement: Supplementary file 1 — Supplementary Material [file CSSC-18-e202501347-s001.zip › Microbalance_data_analysis/P8881triaz-CH4_1/FRED611-p8881triz-CH4.DAT]

K          dk       Weight     P       Sample  
0000000.00 00000.00 062.482260 003.184 029.988 
0000069.94 00015.31 062.477140 249.660 030.089 
0000059.53 00008.42 062.469490 498.627 029.922 
0000049.26 00008.45 062.462230 748.562 029.993 
0000021.00 00009.22 062.455560 999.605 029.998 
0000002.00 00000.00 062.424420 2499.773 029.998 
0001462.13 00351.53 062.371350 4999.129 030.008 
K          dk       Weight     P       Sample  
0000000.00 00000.00 062.371350 4999.129 030.008 
0000002.00 00000.00 062.423190 2499.773 030.017 
0000002.00 00000.00 062.451180 999.744 029.993 
0000002.00 00000.00 062.454590 748.978 029.988 
0000002.00 00000.00 062.457320 497.658 030.008 
0001353.40 00044.56 062.460790 248.138 029.998 
0000977.13 00038.73 062.458740 002.492 030.079 
K          dk       Weight     P       Sample  
0000000.00 00000.00 062.458100 002.354 030.084 
0000028.41 00008.75 062.453210 248.830 029.931 
0000034.02 00025.51 062.447780 498.073 030.065 
0000030.05 00015.04 062.442370 748.839 030.027 
0000658.37 00079.18 062.437940 999.190 030.069 
0002187.85 00521.11 062.409070 2499.496 030.003 
0000002.00 00000.00 062.356260 4999.129 030.217 
K          dk       Weight     P       Sample  
0000000.00 00000.00 062.356260 4999.129 030.217 
0001280.13 00276.36 062.410530 2499.496 030.089 
0000002.00 00000.00 062.439720 999.190 029.993 
0000002.00 00000.00 062.443610 748.839 030.084 
0001251.18 00121.81 062.447850 498.212 030.003 
0000002.00 00000.00 062.451220 249.245 029.979 
0000002.00 00000.00 062.453380 002.492 030.236 
