# Supplementary material for: Can Gas Absorption be Tuned in a Multifunctional Ionic Liquid?
Source: ChemSusChem. 2025 Sep 2;18(20):e202501347. doi: 10.1002/cssc.202501347 (PMC12548951; doi:10.1002/cssc.202501347)
Supplement: Supplementary file 1 — Supplementary Material [file CSSC-18-e202501347-s001.zip › Microbalance_data_analysis/P8881triaz-CH4_1/parameters.ini]

[Parameters]
gas = CH4
# Which temperature do you want to use
target_temperature = 30.0
# sample mass in mg
initial_sample_mass = 62.48226
# for the buoyancy correction, you need to give the density of the sample as density=a+b*(T/K)
# in the absence of temperature dependent data, as an approximation, you can set a=density and b=0
# Density intercept g/mL
a = 1.08321
# Density slope g/(mL K)
b = -0.00056626
#The name of the file with your empty pan measurement
empty_pan_file = empty-pan-CH4-combined.dat
#The name of the file containing your measurement with sample
measurement_file = FRED611-p8881triz-CH4.dat
plot_type = pdf
#insufficient degassing, strong drift in first two scans
outlier = 1,2,3,4,5,6,7,8,9,10,11,12,13,14
