# Supplementary material for: Can Gas Absorption be Tuned in a Multifunctional Ionic Liquid?
Source: ChemSusChem. 2025 Sep 2;18(20):e202501347. doi: 10.1002/cssc.202501347 (PMC12548951; doi:10.1002/cssc.202501347)
Supplement: Supplementary file 1 — Supplementary Material [file CSSC-18-e202501347-s001.zip › Microbalance_data_analysis/P8881triaz-CH4_1/results_30.0C.txt]

 Entry  Temperature  Pressure  correction_A*P  sample_buoyancy    m_gas  m_gas_offset Outlier
     1       29.988     0.000        0.000000         0.000000 0.028880      0.000000    <---
     2       30.089   249.660        0.003643         0.010892 0.031009      0.002129    <---
     3       29.922   498.627        0.007275         0.021773 0.030607      0.001727    <---
     4       29.993   748.562        0.010922         0.032693 0.030621      0.001741    <---
     5       29.998   999.605        0.014584         0.043674 0.031270      0.002390    <---
     6       29.998  2499.773        0.036472         0.109487 0.044055      0.015175    <---
     7       30.008  4999.129        0.072938         0.219849 0.064881      0.036001    <---
     8       30.008  4999.129        0.072938         0.219849 0.064881      0.036001    <---
     9       30.017  2499.773        0.036472         0.109482 0.042820      0.013940    <---
    10       29.993   999.744        0.014586         0.043681 0.026895     -0.001985    <---
    11       29.988   748.978        0.010928         0.032712 0.022994     -0.005886    <---
    12       30.008   497.658        0.007261         0.021725 0.018404     -0.010476    <---
    13       29.998   248.138        0.003620         0.010828 0.014618     -0.014262    <---
    14       30.079     0.000        0.000000         0.000000 0.005360      0.000000    <---
    15       30.084     0.000        0.000000         0.000000 0.004720      0.000000        
    16       29.931   248.830        0.003630         0.010860 0.007060      0.002340        
    17       30.065   498.073        0.007267         0.021740 0.008873      0.004153        
    18       30.027   748.839        0.010926         0.032702 0.010766      0.006046        
    19       30.069   999.190        0.014578         0.043648 0.013630      0.008910        
    20       30.003  2499.496        0.036468         0.109474 0.028696      0.023976        
    21       30.217  4999.129        0.072938         0.219722 0.049664      0.044944        
    22       30.217  4999.129        0.072938         0.219722 0.049664      0.044944        
    23       30.089  2499.496        0.036468         0.109448 0.030130      0.025410        
    24       29.993   999.190        0.014578         0.043657 0.015419      0.010699        
    25       30.084   748.839        0.010926         0.032697 0.012001      0.007281        
    26       30.003   498.212        0.007269         0.021750 0.008951      0.004231        
    27       29.979   249.245        0.003637         0.010877 0.005081      0.000361        
    28       30.236     0.000        0.000000         0.000000 0.000000      0.000000        
