# Supplementary material for: Can Gas Absorption be Tuned in a Multifunctional Ionic Liquid?
Source: ChemSusChem. 2025 Sep 2;18(20):e202501347. doi: 10.1002/cssc.202501347 (PMC12548951; doi:10.1002/cssc.202501347)
Supplement: Supplementary file 1 — Supplementary Material [file CSSC-18-e202501347-s001.zip › Microbalance_data_analysis/P8881triaz-CH4_2/FRED611-p8881triz-CH4.DAT]

K          dk       Weight     P       Sample  
0000000.00 00000.00 066.213190 001.662 059.849 
0000048.66 00023.22 066.211900 249.522 070.221 
0000023.81 00008.84 066.209160 497.658 070.216 
0000044.17 00017.99 066.205940 748.978 070.216 
0000039.03 00010.47 066.201230 999.605 070.216 
0000002.00 00000.00 066.174700 2498.666 070.158 
0000002.00 00000.00 066.162130 4997.607 069.879 
K          dk       Weight     P       Sample  
0000000.00 00000.00 066.162130 4997.607 069.879 
0000002.00 00000.00 066.173610 2498.389 070.158 
0000002.00 00000.00 066.203220 999.052 070.211 
0000027.97 00010.54 066.208790 748.701 070.211 
0000039.03 00016.92 066.211560 498.627 070.211 
0000002.00 00000.00 066.213570 248.968 070.197 
0000002.00 00000.00 066.172860 001.523 059.287 
K          dk       Weight     P       Sample  
0000000.00 00000.00 066.172490 001.800 059.282 
0000002.00 00000.00 066.173430 249.106 070.201 
0000002.00 00000.00 066.171970 497.104 070.230 
0000021.95 00009.51 066.168400 747.870 070.235 
0000025.16 00015.22 066.164680 999.467 070.192 
0000002.00 00000.00 066.148560 2499.358 070.192 
0000002.00 00000.00 066.113320 4998.853 069.898 
K          dk       Weight     P       Sample  
0000000.00 00000.00 066.113320 4998.853 069.898 
0000002.00 00000.00 066.137470 2497.835 070.192 
0000002.00 00000.00 066.164760 998.913 070.201 
0000032.23 00011.65 066.170300 748.978 070.226 
0000061.46 00017.12 066.172870 497.796 070.197 
0000002.00 00000.00 066.174320 249.383 070.216 
0000002.00 00000.00 066.149560 001.800 058.672 
