# Supplementary material for: Can Gas Absorption be Tuned in a Multifunctional Ionic Liquid?
Source: ChemSusChem. 2025 Sep 2;18(20):e202501347. doi: 10.1002/cssc.202501347 (PMC12548951; doi:10.1002/cssc.202501347)
Supplement: Supplementary file 1 — Supplementary Material [file CSSC-18-e202501347-s001.zip › Microbalance_data_analysis/P8881triaz-CH4_2/results_70.0C.txt]

 Entry  Temperature  Pressure  correction_A*P  sample_buoyancy    m_gas  m_gas_offset Outlier
     1       59.849     0.000        0.000000         0.000000 0.063630      0.000000        
     2       70.221   249.522        0.005314         0.010577 0.067603      0.003973        
     3       70.216   497.658        0.010598         0.021101 0.070103      0.006473        
     4       70.216   748.978        0.015950         0.031765 0.072195      0.008565        
     5       70.216   999.605        0.021288         0.042405 0.072787      0.009157        
     6       70.158  2498.666        0.053212         0.106170 0.078098      0.014468        
     7       69.879  4997.607        0.106429         0.213021 0.119162      0.055532        
     8       69.879  4997.607        0.106429         0.213021 0.119162      0.055532        
     9       70.158  2498.389        0.053206         0.106158 0.077002      0.013372        
    10       70.211   999.052        0.021276         0.042382 0.074766      0.011136        
    11       70.211   748.701        0.015944         0.031753 0.075039      0.011409        
    12       70.211   498.627        0.010619         0.021142 0.072523      0.008893        
    13       70.197   248.968        0.005302         0.010554 0.069262      0.005632        
    14       59.287     0.000        0.000000         0.000000 0.023300      0.000000        
    15       59.282     0.000        0.000000         0.000000 0.022930      0.000000        
    16       70.201   249.106        0.005305         0.010560 0.029125      0.006195        
    17       70.230   497.104        0.010586         0.021077 0.032900      0.009970        
    18       70.235   747.870        0.015927         0.031716 0.034630      0.011700        
    19       70.192   999.467        0.021285         0.042401 0.036237      0.013307        
    20       70.192  2499.358        0.053226         0.106191 0.051965      0.029035        
    21       69.898  4998.853        0.106456         0.213065 0.070369      0.047439        
    22       69.898  4998.853        0.106456         0.213065 0.070369      0.047439        
    23       70.192  2497.835        0.053194         0.106126 0.040842      0.017912        
    24       70.201   998.913        0.021273         0.042377 0.036304      0.013374        
    25       70.226   748.978        0.015950         0.031764 0.036554      0.013624        
    26       70.197   497.796        0.010601         0.021108 0.033817      0.010887        
    27       70.216   249.383        0.005311         0.010571 0.030020      0.007090        
    28       58.672     0.000        0.000000         0.000000 0.000000      0.000000        
