# Supplementary material for: Can Gas Absorption be Tuned in a Multifunctional Ionic Liquid?
Source: ChemSusChem. 2025 Sep 2;18(20):e202501347. doi: 10.1002/cssc.202501347 (PMC12548951; doi:10.1002/cssc.202501347)
Supplement: Supplementary file 1 — Supplementary Material [file CSSC-18-e202501347-s001.zip › Microbalance_data_analysis/P8881triaz-CH4_3/FRED611-CH4-50-70.DAT]

K          dk       Weight     P       Sample  
0000000.00 00000.00 082.017460 001.108 044.192 
0000002.00 00000.00 081.995310 1000.159 050.338 
0000002.00 00000.00 081.964750 1997.964 050.334 
0000002.00 00000.00 081.920030 3995.650 050.266 
0000002.00 00000.00 081.866550 5998.457 050.147 
0000002.00 00000.00 081.813000 7999.188 050.084 
K          dk       Weight     P       Sample  
0000000.00 00000.00 081.813000 7999.188 050.084 
0000002.00 00000.00 081.865010 5999.426 050.180 
0000002.00 00000.00 081.914940 3998.556 050.276 
0000867.14 00065.99 081.957880 1998.794 050.338 
0000002.00 00000.00 081.984020 999.190 050.353 
0002712.37 01282.59 081.987920 001.662 047.852 
K          dk       Weight     P       Sample  
0000000.00 00000.00 081.904410 001.385 054.817 
0000116.76 00012.10 081.884210 999.328 070.298 
0000002.00 00000.00 081.850300 1997.826 070.269 
0000002.00 00000.00 081.823160 3996.896 070.042 
0000002.00 00000.00 081.768620 5998.318 069.917 
0000002.00 00000.00 081.727800 7998.081 069.840 
K          dk       Weight     P       Sample  
0000000.00 00000.00 081.727800 7998.081 069.840 
0000002.00 00000.00 081.766310 5998.318 069.888 
0000002.00 00000.00 081.796970 3996.758 070.033 
0000649.60 00091.94 081.826160 1998.102 070.245 
0000002.00 00000.00 081.854710 997.668 070.255 
0000002.00 00000.00 081.736590 001.800 062.421 
K          dk       Weight     P       Sample  
0000000.00 00000.00 081.736650 001.938 062.426 
0000032.05 00021.79 081.715310 998.775 070.259 
0000002.00 00000.00 081.692840 1999.071 070.230 
0000002.00 00000.00 081.661260 3997.588 069.965 
0000002.00 00000.00 081.621760 5998.318 069.888 
0000002.00 00000.00 081.585870 7998.911 069.811 
K          dk       Weight     P       Sample  
0000000.00 00000.00 081.585870 7998.911 069.811 
-0000090.40 00000.00 081.618280 5998.042 069.883 
