# Supplementary material for: Can Gas Absorption be Tuned in a Multifunctional Ionic Liquid?
Source: ChemSusChem. 2025 Sep 2;18(20):e202501347. doi: 10.1002/cssc.202501347 (PMC12548951; doi:10.1002/cssc.202501347)
Supplement: Supplementary file 1 — Supplementary Material [file CSSC-18-e202501347-s001.zip › Microbalance_data_analysis/P8881triaz-CH4_3/results_50.0C.txt]

 Entry  Temperature  Pressure  correction_A*P  sample_buoyancy    m_gas  m_gas_offset Outlier
     1       44.192     0.000        0.000000         0.000000 0.029540      0.000000        
     2       50.338  1000.159        0.019710         0.054425 0.042104      0.012564        
     3       50.334  1997.964        0.039374         0.108860 0.046316      0.016776        
     4       50.266  3995.650        0.078743         0.218299 0.071665      0.042125        
     5       50.147  5998.457        0.118213         0.328661 0.089078      0.059538        
     6       50.084  7999.188        0.157642         0.439484 0.106922      0.077382        
     7       50.084  7999.188        0.157642         0.439484 0.106922      0.077382        
     8       50.180  5999.426        0.118232         0.328687 0.087545      0.058005        
     9       50.276  3998.556        0.078801         0.218453 0.066672      0.037132        
    10       50.338  1998.794        0.039391         0.108905 0.039474      0.009934        
    11       50.353   999.190        0.019691         0.054370 0.030778      0.001238        
    12       47.852     0.000        0.000000         0.000000 0.000000      0.000000        
