# Supplementary material for: Can Gas Absorption be Tuned in a Multifunctional Ionic Liquid?
Source: ChemSusChem. 2025 Sep 2;18(20):e202501347. doi: 10.1002/cssc.202501347 (PMC12548951; doi:10.1002/cssc.202501347)
Supplement: Supplementary file 1 — Supplementary Material [file CSSC-18-e202501347-s001.zip › Microbalance_data_analysis/P8881triaz-CH4_3/results_70.0C.txt]

 Entry  Temperature  Pressure  correction_A*P  sample_buoyancy    m_gas  m_gas_offset Outlier
    13       54.817     0.000        0.000000         0.000000 0.167820      0.000000        
    14       70.298   999.328        0.023035         0.051856 0.176441      0.008621        
    15       70.269  1997.826        0.046050         0.103779 0.171439      0.003619        
    16       70.042  3996.896        0.092129         0.208146 0.202587      0.034767        
    17       69.917  5998.318        0.138262         0.313093 0.206861      0.039041        
    18       69.840  7998.081        0.184357         0.418391 0.225244      0.057424        
    19       69.840  7998.081        0.184357         0.418391 0.225244      0.057424        
    20       69.888  5998.318        0.138262         0.313114 0.204572      0.036752        
    21       70.033  3996.758        0.092126         0.208143 0.176398      0.008578    <---
    22       70.245  1998.102        0.046057         0.103799 0.147312     -0.020508    <---
    23       70.255   997.668        0.022996         0.051775 0.146898     -0.020922    <---
    24       62.421     0.000        0.000000         0.000000 0.000000      0.000000        
    25       62.426     0.000        0.000000         0.000000 0.000060      0.000000        
    26       70.259   998.775        0.023022         0.051832 0.007530      0.007470        
    27       70.230  1999.071        0.046079         0.103853 0.014024      0.013964        
    28       69.965  3997.588        0.092145         0.208220 0.040745      0.040685        
    29       69.888  5998.318        0.138262         0.313114 0.060022      0.059962        
    30       69.811  7998.911        0.184376         0.418464 0.083368      0.083308        
    31       69.811  7998.911        0.184376         0.418464 0.083368      0.083308        
    32       69.883  5998.042        0.138256         0.313104 0.056538      0.056478        
