# Supplementary material for: Can Gas Absorption be Tuned in a Multifunctional Ionic Liquid?
Source: ChemSusChem. 2025 Sep 2;18(20):e202501347. doi: 10.1002/cssc.202501347 (PMC12548951; doi:10.1002/cssc.202501347)
Supplement: Supplementary file 1 — Supplementary Material [file CSSC-18-e202501347-s001.zip › Microbalance_data_analysis/P8881triaz-CO2_1/FRED611-p8881triz-CO2.DAT]

K          dk       Weight     P       Sample  
0000000.00 00000.00 000.002234 002.907 029.984 
0000002.00 00000.00 002.668062 248.968 030.008 
0000002.00 00000.00 003.639078 498.627 029.988 
0008532.23 00110.30 004.090234 749.116 029.993 
0008170.74 00162.04 004.397703 999.052 029.993 
0003711.90 00033.07 005.221024 2498.250 029.969 
0002305.90 00029.33 005.810992 4998.714 030.017 
K          dk       Weight     P       Sample  
0000000.00 00000.00 005.810992 4998.714 030.017 
0002540.50 00075.35 005.278226 2499.496 030.017 
0005414.49 00106.56 004.517805 999.328 029.988 
0006661.72 00141.38 004.260289 748.978 030.022 
0009138.07 00174.24 003.888500 497.520 029.979 
0000002.00 00000.00 003.250828 248.691 029.993 
0000002.00 00000.00 001.066789 002.492 030.122 
K          dk       Weight     P       Sample  
0000000.00 00000.00 001.043805 002.769 030.084 
0020028.69 00020.78 002.894031 249.106 030.017 
