# Supplementary material for: Can Gas Absorption be Tuned in a Multifunctional Ionic Liquid?
Source: ChemSusChem. 2025 Sep 2;18(20):e202501347. doi: 10.1002/cssc.202501347 (PMC12548951; doi:10.1002/cssc.202501347)
Supplement: Supplementary file 1 — Supplementary Material [file CSSC-18-e202501347-s001.zip › Microbalance_data_analysis/P8881triaz-CO2_1/results_30.0C.txt]

 Entry  Temperature  Pressure  correction_A*P  sample_buoyancy    m_gas  m_gas_offset Outlier
     1       29.984     0.000        0.000000         0.000000 0.000000      0.000000        
     2       30.008   248.968        0.009223         0.029832 2.686437      2.686437        
     3       29.988   498.627        0.018471         0.059820 3.678193      3.678193        
     4       29.993   749.116        0.027750         0.089976 4.150226      4.150226        
     5       29.993   999.052        0.037009         0.120138 4.478598      4.478598        
     6       29.969  2498.250        0.092546         0.302585 5.428829      5.428829        
     7       30.017  4998.714        0.185174         0.612652 6.236236      6.236236        
     8       30.017  4998.714        0.185174         0.612652 6.236236      6.236236        
     9       30.017  2499.496        0.092592         0.302697 5.486097      5.486097        
    10       29.988   999.328        0.037019         0.120173 4.598724      4.598724        
    11       30.022   748.978        0.027745         0.089952 4.320262      4.320262        
    12       29.979   497.520        0.018430         0.059688 3.927524      3.927524        
    13       29.993   248.691        0.009213         0.029800 3.269181      3.269181        
    14       30.122     0.000        0.000000         0.000000 1.064555      0.000000        
    15       30.084     0.000        0.000000         0.000000 1.041571      0.000000        
    16       30.017   249.106        0.009228         0.029848 2.912417      1.870846        
