# Supplementary material for: Can Gas Absorption be Tuned in a Multifunctional Ionic Liquid?
Source: ChemSusChem. 2025 Sep 2;18(20):e202501347. doi: 10.1002/cssc.202501347 (PMC12548951; doi:10.1002/cssc.202501347)
Supplement: Supplementary file 1 — Supplementary Material [file CSSC-18-e202501347-s001.zip › Microbalance_data_analysis/P8881triaz-CO2_2/FRED611-p8881triz-CO2.DAT]

K          dk       Weight     P       Sample  
0000000.00 00000.00 -000.00775 001.938 059.445 
0003424.58 00135.04 001.363133 248.968 070.134 
0003673.28 00102.00 001.902219 498.073 070.100 
0002005.93 00065.21 002.233734 748.424 070.081 
0003102.65 00060.52 002.527008 998.775 070.047 
0000003.57 00066.36 003.563836 2498.943 069.748 
0001615.14 00154.59 004.363469 4998.299 069.546 
K          dk       Weight     P       Sample  
0000000.00 00000.00 004.363469 4998.299 069.546 
0001860.25 02526.87 003.574117 2498.666 069.748 
0002357.29 00035.67 002.559937 998.775 070.081 
0003342.46 00032.09 002.268625 748.839 070.057 
0003538.86 00056.77 001.916484 498.488 070.091 
0004019.68 00037.45 001.406875 248.968 070.057 
0003452.01 00041.74 -000.03040 001.800 062.767 
K          dk       Weight     P       Sample  
0000000.00 00000.00 -000.05060 001.800 062.017 
0002741.36 00136.11 001.748250 498.488 070.081 
0002424.36 00083.03 002.378430 999.328 070.076 
K          dk       Weight     P       Sample  
0000000.00 00000.00 -000.00775 001.938 059.445 
0003424.58 00135.04 001.363133 248.968 070.134 
0003673.28 00102.00 001.902219 498.073 070.100 
0002005.93 00065.21 002.233734 748.424 070.081 
0003102.65 00060.52 002.527008 998.775 070.047 
0000003.57 00066.36 003.563836 2498.943 069.748 
0001615.14 00154.59 004.363469 4998.299 069.546 
K          dk       Weight     P       Sample  
0000000.00 00000.00 004.363469 4998.299 069.546 
0001860.25 02526.87 003.574117 2498.666 069.748 
0002357.29 00035.67 002.559937 998.775 070.081 
0003342.46 00032.09 002.268625 748.839 070.057 
0003538.86 00056.77 001.916484 498.488 070.091 
0004019.68 00037.45 001.406875 248.968 070.057 
0003452.01 00041.74 -000.03040 001.800 062.767 
K          dk       Weight     P       Sample  
0000000.00 00000.00 -000.05060 001.800 062.017 
0002741.36 00136.11 001.748250 498.488 070.081 
0002424.36 00083.03 002.378430 999.328 070.076 
K          dk       Weight     P       Sample  
0000000.00 00000.00 003.126500 1000.297 069.898 
0000001.31 17035.66 003.402086 2499.773 069.719 
0000012.52 00393.89 004.185000 4998.991 069.527 
0000178.01 00251.01 004.654687 7497.933 069.291 
0000002.00 00000.00 004.986500 9998.120 069.189 
