# Supplementary material for: Can Gas Absorption be Tuned in a Multifunctional Ionic Liquid?
Source: ChemSusChem. 2025 Sep 2;18(20):e202501347. doi: 10.1002/cssc.202501347 (PMC12548951; doi:10.1002/cssc.202501347)
Supplement: Supplementary file 1 — Supplementary Material [file CSSC-18-e202501347-s001.zip › Microbalance_data_analysis/P8881triaz-CO2_2/results_70.0C_annotated.txt]

 
 Maybe I should shift the entries 33 to 39 by 0.1119 mg to match the previous scan? the reason is that there was a long break where we had issues with the balance,
 mr cook took of the panel and worked on the cabinet so I don't have a good zero for this scan.
 
 Entry  Temperature  Pressure  correction_A*P  sample_buoyancy    m_gas  m_gas_offset Outlier
     1       59.445     0.000        0.000000         0.000000 0.042850      0.000000        
     2       70.134   248.968        0.014919         0.028977 1.427791      1.384941        
     3       70.100   498.073        0.029847         0.058020 1.980992      1.938142        
     4       70.081   748.424        0.044849         0.087255 2.326740      2.283890        
     5       70.047   998.775        0.059851         0.116542 2.634298      2.591448        
     6       69.748  2498.943        0.149749         0.293160 3.757847      3.714997        
     7       69.546  4998.299        0.299522         0.591283 4.705830      4.662980        
     8       69.546  4998.299        0.299522         0.591283 4.705830      4.662980        
     9       69.748  2498.666        0.149732         0.293127 3.768112      3.725262        
    10       70.081   998.775        0.059851         0.116533 2.667218      2.624368        
    11       70.057   748.839        0.044874         0.087308 2.361659      2.318809        
    12       70.091   498.488        0.029872         0.058070 1.995282      1.952432        
    13       70.057   248.968        0.014919         0.028983 1.471538      1.428688        
    14       62.767     0.000        0.000000         0.000000 0.020200      0.000000        
    15       62.017     0.000        0.000000         0.000000 0.000000      0.000000        
    16       70.081   498.488        0.029872         0.058071 1.827049      1.827049    <---
    17       70.076   999.328        0.059884         0.116599 2.485744      2.485744    <---
    18       59.445     0.000        0.000000         0.000000 0.042850      0.000000        
    19       70.134   248.968        0.014919         0.028977 1.427791      1.384941        
    20       70.100   498.073        0.029847         0.058020 1.980992      1.938142        
    21       70.081   748.424        0.044849         0.087255 2.326740      2.283890        
    22       70.047   998.775        0.059851         0.116542 2.634298      2.591448        
    23       69.748  2498.943        0.149749         0.293160 3.757847      3.714997        
    24       69.546  4998.299        0.299522         0.591283 4.705830      4.662980        
    25       69.546  4998.299        0.299522         0.591283 4.705830      4.662980        
    26       69.748  2498.666        0.149732         0.293127 3.768112      3.725262        
    27       70.081   998.775        0.059851         0.116533 2.667218      2.624368        
    28       70.057   748.839        0.044874         0.087308 2.361659      2.318809        
    29       70.091   498.488        0.029872         0.058070 1.995282      1.952432        
    30       70.057   248.968        0.014919         0.028983 1.471538      1.428688        
    31       62.767     0.000        0.000000         0.000000 0.020200      0.000000        
    32       62.017     0.000        0.000000         0.000000 0.000000      0.000000        
    33       70.081   498.488        0.029872         0.058071 1.827049      1.827049        
    34       70.076   999.328        0.059884         0.116599 2.485744      2.485744        
    35       69.898  1000.297        0.059943         0.116760 3.233917      3.233917    <---
    36       69.719  2499.773        0.149798         0.293278 3.596166      3.596166        
    37       69.527  4998.991        0.299563         0.591394 4.527431      4.527431        
    38       69.291  7497.933        0.449312         0.894623 5.150598      5.150598        
    39       69.189  9998.120        0.599135         1.202860 5.640825      5.640825        
	
