# Supplementary material for: Can Gas Absorption be Tuned in a Multifunctional Ionic Liquid?
Source: ChemSusChem. 2025 Sep 2;18(20):e202501347. doi: 10.1002/cssc.202501347 (PMC12548951; doi:10.1002/cssc.202501347)
Supplement: Supplementary file 1 — Supplementary Material [file CSSC-18-e202501347-s001.zip › Microbalance_data_analysis/P8881triaz-CO2_3/FRED611-CO2.DAT]

K          dk       Weight     P       Sample  
0000000.00 00000.00 -00.003406 002.215 047.110 
0000002.00 00000.00 02.5001170 249.383 050.281 
0007118.59 00107.74 03.3788200 498.350 050.271 
0005997.15 00078.05 03.9509920 749.116 050.223 
0005655.18 00045.33 04.3497500 998.636 050.271 
0002267.47 00038.49 05.5912970 2499.496 050.080 
0002761.52 03841.94 06.5163910 4998.438 049.993 
K          dk       Weight     P       Sample  
0000000.00 00000.00 07.1020390 7908.679 049.854 
0000040.97 00056.53 07.3944920 9998.258 049.783 
K          dk       Weight     P       Sample  
0000000.00 00000.00 06.9572890 7015.360 049.936 
0002012.20 00381.05 06.5293130 4997.607 049.950 
0003047.43 00097.34 05.6607340 2499.635 050.084 
0004426.18 00066.79 04.4397650 999.328 050.262 
0005861.66 00099.95 04.0545630 748.147 050.228 
0007199.31 00128.71 03.5419530 498.488 050.295 
0009970.11 00092.28 02.7355160 249.245 050.271 
0000002.00 00000.00 00.4114844 001.938 044.900 
K          dk       Weight     P       Sample  
0000000.00 00000.00 00.3313437 002.215 036.982 
0000002.00 00000.00 03.7179300 250.075 029.736 
0000002.00 00000.00 04.8478520 498.212 029.736 
0000002.00 00000.00 05.4270940 748.978 029.769 
0008815.71 00205.69 05.7887580 999.328 029.765 
0004221.83 00031.97 06.7812890 2499.773 029.774 
0002908.53 00018.66 07.4834220 4999.129 029.741 
0002078.58 00052.88 07.9369140 7496.549 029.717 
0002285.64 03689.32 08.3182030 9997.843 029.650 
K          dk       Weight     P       Sample  
0000000.00 00000.00 08.3182030 9997.843 029.650 
0002064.03 00044.45 07.9533750 7497.379 029.684 
0002475.06 00026.20 07.5039610 4998.853 029.746 
0004076.68 00025.92 06.8202030 2498.666 029.784 
