# Supplementary material for: Can Gas Absorption be Tuned in a Multifunctional Ionic Liquid?
Source: ChemSusChem. 2025 Sep 2;18(20):e202501347. doi: 10.1002/cssc.202501347 (PMC12548951; doi:10.1002/cssc.202501347)
Supplement: Supplementary file 1 — Supplementary Material [file CSSC-18-e202501347-s001.zip › Microbalance_data_analysis/P8881triaz-CO2_3/results_30.0C.txt]

 Entry  Temperature  Pressure  correction_A*P  sample_buoyancy    m_gas  m_gas_offset Outlier
    18       36.982     0.000        0.000000         0.000000 0.000000      0.000000        
    19       29.736   250.075        0.009264         0.039363 3.416686      3.416686        
    20       29.736   498.212        0.018456         0.078513 4.576566      4.576566        
    21       29.769   748.978        0.027745         0.118161 5.186166      5.186166        
    22       29.765   999.328        0.037019         0.157846 5.578241      5.578241        
    23       29.774  2499.773        0.092602         0.397664 6.755007      6.755007        
    24       29.741  4999.129        0.185189         0.804945 7.771834      7.771834        
    25       29.717  7496.549        0.277705         1.221915 8.549781      8.549781        
    26       29.650  9997.843        0.370363         1.650175 9.266671      9.266671        
    27       29.650  9997.843        0.370363         1.650175 9.266671      9.266671        
    28       29.684  7497.379        0.277735         1.222180 8.566476      8.566476        
    29       29.746  4998.853        0.185179         0.804888 7.792326      7.792326        
    30       29.784  2498.666        0.092561         0.397474 6.793772      6.793772        
