# Supplementary material for: Can Gas Absorption be Tuned in a Multifunctional Ionic Liquid?
Source: ChemSusChem. 2025 Sep 2;18(20):e202501347. doi: 10.1002/cssc.202501347 (PMC12548951; doi:10.1002/cssc.202501347)
Supplement: Supplementary file 1 — Supplementary Material [file CSSC-18-e202501347-s001.zip › Microbalance_data_analysis/P8881triaz-CO2_3/results_50.0C.txt]

 Entry  Temperature  Pressure  correction_A*P  sample_buoyancy    m_gas  m_gas_offset Outlier
     1       47.110     0.000        0.000000         0.000000 0.000000      0.000000        
     2       50.281   249.383        0.012762         0.037227 2.527988      2.527988        
     3       50.271   498.350        0.025503         0.074464 3.431187      3.431187        
     4       50.223   749.116        0.038336         0.112054 4.028116      4.028116        
     5       50.271   998.636        0.051106         0.149502 4.451552      4.451552        
     6       50.080  2499.496        0.127913         0.376522 5.843312      5.843312        
     7       49.993  4998.438        0.255797         0.760419 7.024418      7.024418        
     8       49.854  7908.679        0.404730         1.217348 7.918063      7.918063        
     9       49.783  9998.258        0.511665         1.552027 8.438260      8.438260        
    10       49.936  7015.360        0.359014         1.075828 7.677509      7.677509        
    11       49.950  4997.607        0.255755         0.760377 7.037341      7.037341        
    12       50.084  2499.635        0.127920         0.376539 5.912759      5.912759        
    13       50.262   999.328        0.051141         0.149609 4.541639      4.541639        
    14       50.228   748.147        0.038287         0.111907 4.131590      4.131590        
    15       50.295   498.488        0.025510         0.074480 3.594329      3.594329        
    16       50.271   249.245        0.012755         0.037207 2.763374      2.763374        
    17       44.900     0.000        0.000000         0.000000 0.414890      0.000000        
