# Supplementary material for: Can Gas Absorption be Tuned in a Multifunctional Ionic Liquid?
Source: ChemSusChem. 2025 Sep 2;18(20):e202501347. doi: 10.1002/cssc.202501347 (PMC12548951; doi:10.1002/cssc.202501347)
Supplement: Supplementary file 1 — Supplementary Material [file CSSC-18-e202501347-s001.zip › Microbalance_data_analysis/predict.py]

#!/usr/bin/env python

import argparse
import numpy
import matplotlib.pyplot as plt
import csv

def y_expr(P,T):
    return 0.000182857852931924*P*numpy.exp(1517.12589480525/T) + 0.00351573715202054*P*(-9.61884205017079*numpy.sqrt(P)*(0.00351573715202054*P*numpy.exp(3143.18344362413/T) + 5468.72876371512*numpy.exp(-1517.12589480525/T))*numpy.exp(571.275422493365/T) + 1.23604077220975e-5*P**2*numpy.exp(6286.36688724827/T) + 38.4532257778333*P*numpy.exp(1626.05754881889/T) + 29906994.2910851*numpy.exp(-3034.2517896105/T))*numpy.exp(3143.18344362413/T)/((0.00351573715202054*P*numpy.exp(3143.18344362413/T) + 5468.72876371512*numpy.exp(-1517.12589480525/T))*(1.23604077220975e-5*P**2*numpy.exp(6286.36688724827/T) - 92.5221223861337*P*numpy.exp(1142.55084498673/T) + 38.4532257778333*P*numpy.exp(1626.05754881889/T) + 29906994.2910851*numpy.exp(-3034.2517896105/T))) + (4.80942102508539*numpy.sqrt(P)*(0.00351573715202054*P*numpy.exp(3143.18344362413/T) + 5468.72876371512*numpy.exp(-1517.12589480525/T))*numpy.exp(571.275422493365/T) - 46.2610611930669*P*numpy.exp(1142.55084498673/T))/(1.23604077220975e-5*P**2*numpy.exp(6286.36688724827/T) - 92.5221223861337*P*numpy.exp(1142.55084498673/T) + 38.4532257778333*P*numpy.exp(1626.05754881889/T) + 29906994.2910851*numpy.exp(-3034.2517896105/T))
def xiA_norm(P,T):
    return 0.00351573715202054*P*(-numpy.sqrt(P)*(0.0338173203552029*P*numpy.exp(4660.30933842938/T) + 52602.8381934015)*numpy.exp(3034.2517896105/T) + P*(1.23604077220975e-5*P*numpy.exp(6286.36688724827/T) + 38.4532257778333*numpy.exp(1626.05754881889/T))*numpy.exp(3980.10226192238/T) + 29906994.2910851*numpy.exp(945.850472311882/T))*numpy.exp(3714.4588661175/T)/((0.00351573715202054*P*numpy.exp(4660.30933842938/T) + 5468.72876371512)*(P*(1.23604077220975e-5*P*numpy.exp(6286.36688724827/T) - 92.5221223861337*numpy.exp(1142.55084498673/T) + 38.4532257778333*numpy.exp(1626.05754881889/T))*numpy.exp(3034.2517896105/T) + 29906994.2910851))
def xiC_norm(P,T):
    return (numpy.sqrt(P)*(0.0169086601776014*P*numpy.exp(4660.30933842938/T) + 26301.4190967008) - 46.2610611930669*P*numpy.exp(2088.40131729861/T))*numpy.exp(2088.40131729861/T)/(P*(1.23604077220975e-5*P*numpy.exp(6286.36688724827/T) - 92.5221223861337*numpy.exp(1142.55084498673/T) + 38.4532257778333*numpy.exp(1626.05754881889/T))*numpy.exp(3034.2517896105/T) + 29906994.2910851)


parser = argparse.ArgumentParser(description='Predicts CO2 absorption of [P8881][1,2,4-triazolium]')
parser.add_argument('T', type=float, help='Temperature in K.')
parser.add_argument('P', type=float, help='Pressure in bar.')
args = parser.parse_args()

T_value = args.T  # temperature in Kelvin
P_value = args.P  # Pressure in bar

if not (303.15 <= T_value <= 343.15):
    raise ValueError(f"Temperature must be between 303.15 K (30°C) and 343.15 K (70°C)")
if not (0.0 <= P_value <= 10.0):
    raise ValueError(f"Pressure must be between 0 and 10 bar")
    
print(f"\nAt T={T_value} K and P={P_value} bar:")
print(f"xi_C/n0 =   {xiC_norm(P_value,T_value):.3f}")
print(f"xi_A/n0 =   {xiA_norm(P_value,T_value):.3f}")
print(f"n(CO2)/n0 = {y_expr(P_value,T_value):.3f}")
print(f"Which is  = {(1000.0*y_expr(P_value,T_value)/453.74):.3f} mmol CO2 / g IL")

exit() #skip the graphs

P_grid = numpy.linspace(0.0,10.0,100)
T_grid = numpy.linspace(303.15,343.15,100)

csv_filename  = f"prediction_T{T_value}.csv"
with open(csv_filename, 'w', newline='') as f:
    writer = csv.writer(f)
    writer.writerow(["P", "y(CO2)", "xiA/n0", "xiC/n0"])
    for P_val in P_grid:
        writer.writerow([P_val, y_expr(P_val,T_value), xiA_norm(P_val,T_value), xiC_norm(P_val,T_value)])

plt.figure(figsize=(6,4))
plt.plot(P_grid,1000.0*y_expr(P_grid,303.15)/453.74,'-',label="T = 30°C")
plt.plot(P_grid,1000.0*y_expr(P_grid,313.15)/453.74,'-',label="T = 40°C")
plt.plot(P_grid,1000.0*y_expr(P_grid,323.15)/453.74,'-',label="T = 50°C")
plt.plot(P_grid,1000.0*y_expr(P_grid,333.15)/453.74,'-',label="T = 60°C")
plt.plot(P_grid,1000.0*y_expr(P_grid,343.15)/453.74,'-',label="T = 70°C")
plt.xlabel('Pressure / bar')
plt.ylabel('mmol ${CO_2}$ / g IL')
plt.legend()
plt.tight_layout()
plt.show()

plt.figure(figsize=(6,4))
plt.plot(T_grid-273.15,1000.0*y_expr(1.0,T_grid)/453.74,'-',label="P = 1 bar")
plt.plot(T_grid-273.15,1000.0*y_expr(5.0,T_grid)/453.74,'-',label="P = 5 bar")
plt.plot(T_grid-273.15,1000.0*y_expr(10.0,T_grid)/453.74,'-',label="P = 10 bar")
plt.xlabel('Temperature / °C')
plt.ylabel('mmol ${CO_2}$ / g IL')
plt.legend()
plt.tight_layout()
plt.show()
