# Supplementary material for: Can Gas Absorption be Tuned in a Multifunctional Ionic Liquid?
Source: ChemSusChem. 2025 Sep 2;18(20):e202501347. doi: 10.1002/cssc.202501347 (PMC12548951; doi:10.1002/cssc.202501347)
Supplement: Supplementary file 1 — Supplementary Material [file CSSC-18-e202501347-s001.zip › Microbalance_data_analysis/sorption2.py]

import argparse
import pandas as pd
import numpy as np
from scipy.stats import linregress
import configparser
import matplotlib.pyplot as plt
import os

DEFAULT_TEMPERATURE_TOLERANCE = 1.0  # degrees Celsius
DEFAULT_VACUUM_THRESHOLD = 10.0  # mbar

def parse_data_file(filename, vacuum_threshold):
    """
    Reads weight/pressure/temperature from the microbalance data
    """
    data = []
    block_num = 0
    entry_num = 0 
    with open(filename, 'r') as f:
        lines = f.readlines()
        idx = 0
        header_indices = {}
        while idx < len(lines):
            line = lines[idx].strip()
            if line.startswith('K'):
                block_num += 1
                headers = line.split()
                header_indices = {}
                for i, h in enumerate(headers):
                    header_indices[h.lower()] = i
                idx += 1
                continue
            elif line:
                entry_num += 1
                tokens = line.split()
                if len(tokens) >= len(header_indices):
                    try:
                        weight = float(tokens[header_indices['weight']])
                        pressure = float(tokens[header_indices['p']])
                        temperature = float(tokens[header_indices['sample']])  # 'Sample' is the column with the temperature
                    except KeyError as e:
                        print(f"Error: Missing expected column in data file: {e}")
                        return None
                    except ValueError as e:
                        print(f"Error: Invalid data format in line: '{line}'. {e}")
                        return None
                    data.append({
                        'Block': block_num,
                        'Entry': entry_num,
                        'Weight': weight,
                        'Pressure': pressure,
                        'Temperature': temperature
                    })
                else:
                    print(f"Warning: Skipping line due to unexpected format: '{line}'")
                idx += 1
            else:
                idx += 1
    df = pd.DataFrame(data)
    return df

def read_parameters(param_file):
    """
    Reads the parameter file.
    """
    config = configparser.ConfigParser()
    config.read(param_file)

    # must have a section called 'Parameters'
    params = {}
    if 'Parameters' in config.sections():
        params_section = config['Parameters']
        params['gas'] = params_section.get('gas')
        params['initial_sample_mass'] = params_section.getfloat('initial_sample_mass')
        params['a'] = params_section.getfloat('a')  # Density intercept
        params['b'] = params_section.getfloat('b')  # Density slope

        # Read target temperatures as a list of floats
        target_temperatures_str = params_section.get('target_temperature', '')
        params['target_temperature'] = [float(t.strip()) for t in target_temperatures_str.split(',') if t.strip()]

        #params['correction_method'] = params_section.getint('correction_method', fallback=1)
        #I just use correction method 2...
        params['correction_method'] = 2

        # Optional parameters
        #params['molecular_weight'] = params_section.getfloat('molecular_weight', fallback=None)
        params['temperature_tolerance'] = params_section.getfloat('temperature_tolerance', fallback=DEFAULT_TEMPERATURE_TOLERANCE)
        params['vacuum_threshold'] = params_section.getfloat('vacuum_threshold', fallback=DEFAULT_VACUUM_THRESHOLD)
        params['empty_pan_file'] = params_section.get('empty_pan_file', fallback=None)
        params['measurement_file'] = params_section.get('measurement_file', fallback=None)
        #params['manual_correction_factor'] = params_section.getfloat('manual_correction_factor', fallback=None)
        params['plot_type'] = params_section.get('plot_type', fallback='png').lower()
        #are there points to exclude?
        outlier_str = params_section.get('outlier', fallback='')
        params['outlier'] = [int(entry.strip()) for entry in outlier_str.split(',') if entry.strip()]
    else:
        raise ValueError("Parameter file is missing the 'Parameters' section.")
    return params

def filter_blocks_by_temperature(df, target_temperature, temperature_tolerance, vacuum_threshold):
    """
    Computes average temperature per block (excluding the vacuum points)
    returns the blocks that are within temperature_tolerance of the target_temperature.
    """
    df_filtered = df[df['Pressure'] >= vacuum_threshold]
    blocks = df_filtered['Block'].unique()
    block_temps = {}
    for block in blocks:
        block_data = df_filtered[df_filtered['Block'] == block]
        avg_temp = block_data['Temperature'].mean()
        block_temps[block] = avg_temp
    selected_blocks = [block for block, temp in block_temps.items() if abs(temp - target_temperature) <= temperature_tolerance]
    return selected_blocks, block_temps

def calculate_gas_density(gas, temperature, pressure):
    """
    Returns the gas density in g/mL.

    Parameters:
    - gas (str): Type of gas (CH4, CO2, or N2).
    - temperature (float): Temperature in degrees Celsius.
    """
    T_kelvin = temperature + 273.15
    #calculate B in mL/mol, depends on the gas
    if gas == 'CH4':
        B = 44.344-1.6608*(10**4)/T_kelvin-3.5430*(10**6)/(T_kelvin**2)+2.9832*(10**8)/(T_kelvin**3)-2.3448*(10**10)/(T_kelvin**4)
        gas_Mw = 16.04
    elif gas == 'CO2':
        B = 57.400-3.8829*(10**4)/T_kelvin+4.2899*(10**5)/(T_kelvin**2)-1.4661*(10**9)/(T_kelvin**3)
        gas_Mw = 44.01
    elif gas == 'N2':
        B = 40.286-9.3378*(10**3)/T_kelvin-1.4164*(10**6)/(T_kelvin**2)+6.1253*(10**7)/(T_kelvin**3)-2.7198*(10**9)/(T_kelvin**4)
        gas_Mw = 28.01
    else:
        raise ValueError(f"Gas '{gas}' is not recognized.")
    #calculate B in L/mol
    B = B/1000
    #calculate compression factor. 0.0831447 is the ideal gas constant.
    Z = 1+(B*(pressure/1000))/(0.0831447*T_kelvin)
    density = (gas_Mw*(pressure/1000000))/(Z*0.0831447*T_kelvin)
    return density

def apply_offset_correction(df, correction_method, vacuum_threshold):
    """
    Applies the offset correction to the sample weights based on the chosen method.
    Returns DataFrame with corrected 'Weight' values.
    """
    corrected_df = df.copy()
    if correction_method == 1:
        # No correction
        pass  # Do nothing
    elif correction_method == 2:
        # Subtract the sample weight of the previous vacuum point
        # First, sort the DataFrame by 'Entry'
        corrected_df.sort_values('Entry', inplace=True)
        # Initialize variables
        last_vacuum_weight = None
        corrected_values = []
        for idx, row in corrected_df.iterrows():
            if row['Pressure'] < vacuum_threshold:
                last_vacuum_weight = row['m_gas_offset']
            if last_vacuum_weight is not None:
                corrected_value = row['m_gas_offset'] - last_vacuum_weight
                corrected_values.append(corrected_value)
            else:
                corrected_values.append(row['m_gas_offset'])
        # Assign the corrected values to the DataFrame
        corrected_df['m_gas_offset'] = corrected_values
    else:
        raise ValueError(f"Invalid correction method: {correction_method}")
    return corrected_df

def main():
    parser = argparse.ArgumentParser(description='Process empty pan and measurement data.')
    parser.add_argument('parameter_file', type=str, help='Parameter file.')

    args = parser.parse_args()

    # Get the directory of the parameter file. This will be our working directory.
    param_dir = os.path.dirname(os.path.abspath(args.parameter_file))

    # Read parameters from parameter file
    params = read_parameters(args.parameter_file)
    gas = params['gas']
    initial_sample_mass = params['initial_sample_mass']
    a = params['a']  # Density intercept
    b = params['b']  # Density slope
    target_temperatures = params['target_temperature']
    correction_method = params['correction_method']
    #molecular_weight = params['molecular_weight']
    temperature_tolerance = params['temperature_tolerance']
    vacuum_threshold = params['vacuum_threshold']
    empty_pan_file = params['empty_pan_file']
    measurement_file = params['measurement_file']
    plot_type = params['plot_type']
    outlier_entries = params['outlier']

    supported_formats = plt.gcf().canvas.get_supported_filetypes()
    if plot_type not in supported_formats:
        raise ValueError(f"Plot type '{plot_type}' is not supported. Supported types are: {', '.join(supported_formats.keys())}")

    # Ensure empty_pan_file and measurement_file are specified
    if not measurement_file:
        raise ValueError("Measurement file must be specified in the parameters file.")
    measurement_file = os.path.join(param_dir, measurement_file)

    if not empty_pan_file:
        raise ValueError("The file with the empty pan measurement must be specified in the parameters file.")

    if empty_pan_file:
        empty_pan_file = os.path.join(param_dir, empty_pan_file)

    print()
    print(f"Experiment Parameters:")
    print(f"  Gas:                      {gas}")
    print(f"  Initial sample mass:      {initial_sample_mass}")
    print(f"  Density intercept (a):    {a}")
    print(f"  Density slope (b):        {b}")
    print(f"  Target temperatures:      {target_temperatures}")
    #print(f"  Correction Method: {correction_method}")
    print(f"  Temperature tolerance:    {temperature_tolerance}")
    print(f"  Vacuum threshold:         {vacuum_threshold}")
    if outlier_entries:
        print(f"  Outliers: {outlier_entries}")
    print(f"  gas density[*] sanity check: {calculate_gas_density(gas, 30, 1000)} g/mL (1 bar / 30°C)")
    print(f"  [*]Virial Coefficients of Pure Gases and Mixtures,")
    print(f"     Springer-Verlag Berlin Heidelberg, 2002.")
    #if molecular_weight:
    #    print(f"  Molecular Weight: {molecular_weight}")

    # Process each target temperature
    for target_temperature in target_temperatures:
        print(f"\nProcessing data for target temperature: {target_temperature}°C")

        # Read empty_pan data and perform empty_pan_correction if empty_pan_file is provided
        if empty_pan_file:
            # Parse empty_pan data
            empty_pan_df = parse_data_file(empty_pan_file, vacuum_threshold)
            if empty_pan_df is None:
                print("Error reading empty pan data.")
                continue  # Skip to next temperature
            # Filter empty_pan blocks by temperature
            empty_pan_blocks_selected, empty_pan_block_temps = filter_blocks_by_temperature(empty_pan_df, target_temperature, temperature_tolerance, vacuum_threshold)

            print("\nEmpty pan temperature statistics per block (excluding vacuum points):")
            for block, avg_temp in empty_pan_block_temps.items():
                print(f"  Block {int(block)}: Average Temperature = {avg_temp:.3f}")
            if not empty_pan_blocks_selected:
                print(f"\nNo empty pan measurement within {temperature_tolerance}°C of target temperature {target_temperature}.")
                continue  # Proceed to next temperature
            else:
                empty_pan_blocks_selected = [int(block) for block in empty_pan_blocks_selected]
                print(f"\nEmpty pan measurement blocks within {temperature_tolerance}°C of target temperature {target_temperature}: {empty_pan_blocks_selected}")

            # Keep only data from selected empty_pan blocks
            empty_pan_df_filtered = empty_pan_df[empty_pan_df['Block'].isin(empty_pan_blocks_selected)]

            # Separate included and excluded data based on pressure
            empty_pan_included = empty_pan_df_filtered[empty_pan_df_filtered['Pressure'] >= vacuum_threshold]
            empty_pan_excluded = empty_pan_df_filtered[empty_pan_df_filtered['Pressure'] < vacuum_threshold]

            # Fit weight as a function of pressure using included data
            if len(empty_pan_included) < 2:
                print("Not enough data points in the empty pan data to perform linear regression.")
                continue  # Proceed to next temperature

            slope, intercept, r_value, p_value, std_err = linregress(
                empty_pan_included['Pressure'], empty_pan_included['Weight'])

            print(f"\nEmpty Pan Fit Results:")
            print(f"  Slope:     {slope:.5e} mg/mbar")
            print(f"  Intercept: {intercept:.5e} mg")
            print(f"  R-squared: {r_value**2:.3f}")

            # Plot empty pan data
            plt.figure(figsize=(8,6))
            # Included data points (pressure >= vacuum_threshold)
            plt.scatter(empty_pan_included['Pressure'], empty_pan_included['Weight'], label='Fitted Data', color='blue')
            # Excluded data points (pressure < vacuum_threshold)
            if not empty_pan_excluded.empty:
                plt.scatter(empty_pan_excluded['Pressure'], empty_pan_excluded['Weight'], label=f'Excluded < {vacuum_threshold} mbar', color='red')
            # Plot the fit line over the fitted region
            x_fit = np.linspace(empty_pan_included['Pressure'].min(), empty_pan_included['Pressure'].max(), 100)
            y_fit = slope * x_fit + intercept
            plt.plot(x_fit, y_fit, color='green', label='Linear Fit')
            plt.xlabel('Pressure / mbar')
            plt.ylabel('Weight / mbar')
            # Calculate average temperature over included empty_pan data
            avg_empty_pan_temp = empty_pan_included['Temperature'].mean()
            plt.title('Empty Pan Data at T = '+"{:.2f}".format(avg_empty_pan_temp)+" °C")
            plt.legend(title='Empty pan correction factor = '+"{:.5e}".format(slope)+" mg/mbar")

            # Save plot with temperature in file name
            empty_pan_plot_filename = os.path.join(param_dir, f'empty_pan_plot_{target_temperature:.1f}C.{plot_type}')
            plt.savefig(empty_pan_plot_filename)
            plt.close()
            print(f"Emtpy pan correction plot saved as '{empty_pan_plot_filename}'.")
        else:
            slope = 0
            print(f"! No empty pan correction applied !")

        # Proceed with measurement data processing
        measurement_df = parse_data_file(measurement_file, vacuum_threshold)
        if measurement_df is None:
            print("Error reading measurement data.")
            continue  # Skip to next temperature

        # Set pressures less than vacuum_threshold to 0.0
        measurement_df.loc[measurement_df['Pressure'] < vacuum_threshold, 'Pressure'] = 0.0

        # Filter measurement blocks by temperature
        measurement_blocks_selected, measurement_block_temps = filter_blocks_by_temperature(measurement_df, target_temperature, temperature_tolerance, vacuum_threshold)

        print("\nTemperature statistics per block (excluding vacuum points):")
        for block, avg_temp in measurement_block_temps.items():
            print(f"  Block {int(block)}: Average temperature = {avg_temp:.3f}")
        if not measurement_blocks_selected:
            print(f"\nNo measurement with average temperature within {temperature_tolerance}°C of target temperature {target_temperature}.")
            continue  # Proceed to next temperature
        else:
            measurement_blocks_selected = [int(block) for block in measurement_blocks_selected]
            print(f"\nMeasurement blocks within {temperature_tolerance}°C of target temperature {target_temperature}: {measurement_blocks_selected}")

        # Keep only data from selected measurement blocks
        measurement_df_filtered = measurement_df.loc[measurement_df['Block'].isin(measurement_blocks_selected)].copy()

        # Process measurement data
        # Calculate sample_buoyancy
        measurement_df_filtered['sample_buoyancy'] = (initial_sample_mass)*calculate_gas_density(gas, measurement_df_filtered['Temperature'], measurement_df_filtered['Pressure'])/(a+b*(measurement_df_filtered['Temperature']+273.15))#in mg

        # Calculate correction_A*P
        measurement_df_filtered['correction_A*P'] = slope * measurement_df_filtered['Pressure']

        # Calculate m_gas
        measurement_df_filtered['m_gas'] = measurement_df_filtered['Weight'] + measurement_df_filtered['sample_buoyancy'] - measurement_df_filtered['correction_A*P']


        # Subtract the lowest observed mass from m_gas
        measurement_df_filtered.loc[:, 'm_gas'] -= measurement_df_filtered['m_gas'].min()

        # Prepare m_gas_offset for correction
        measurement_df_filtered.loc[:, 'm_gas_offset'] = measurement_df_filtered['m_gas']

        # Apply offset correction
        measurement_df_filtered = apply_offset_correction(measurement_df_filtered, correction_method, vacuum_threshold)

        # Plotting
        plt.figure(figsize=(8,6))

        # Mark outliers for judgemental plotting
        outlier_entries = params['outlier']
        if outlier_entries:
            measurement_df_filtered['IsOutlier'] = measurement_df_filtered['Entry'].isin(outlier_entries)
        else:
            measurement_df_filtered['IsOutlier'] = False

        non_outlier_data = measurement_df_filtered[~measurement_df_filtered['IsOutlier']]
        plt.scatter(non_outlier_data['Pressure'], non_outlier_data['m_gas'], color='blue', label='Absorbed Gas')

        # Plot outliers in red
        outlier_data = measurement_df_filtered[measurement_df_filtered['IsOutlier']]
        if not outlier_data.empty:
            plt.scatter(outlier_data['Pressure'], outlier_data['m_gas'], color='red', label='Outliers')

        #plt.scatter(measurement_df_filtered['Pressure'], measurement_df_filtered['m_gas'], color='blue', label='Absorbed gas')
        #plt.scatter(measurement_df_filtered['Pressure'], measurement_df_filtered['m_gas_offset'], color='green', label='Absorbed gas - offset')
        plt.plot(measurement_df_filtered['Pressure'], measurement_df_filtered['sample_buoyancy'], color='red', label='Sample buoyancy')
        plt.plot(measurement_df_filtered['Pressure'], measurement_df_filtered['correction_A*P'], color='purple', label='Correction A*P')
        plt.xlabel('Pressure / mbar')
        plt.ylabel('Mass / mg')
        plt.title(f'Absorbed gas at T = {target_temperature}°C')
        plt.legend()

        # Save measurement plot with temperature in file name
        measurement_plot_filename = os.path.join(param_dir, f'measurement_plot_{target_temperature:.1f}C.{plot_type}')
        plt.savefig(measurement_plot_filename)
        plt.close()
        print(f"Measurement plot saved as '{measurement_plot_filename}'.")

        # I want to mark outliers with an arrow
        measurement_df_filtered['Outlier'] = measurement_df_filtered['IsOutlier'].apply(lambda x: '<---' if x else '')
        
        # Select the columns to write
        columns_to_write = ['Entry', 'Temperature', 'Pressure', 'correction_A*P', 'sample_buoyancy', 'm_gas', 'm_gas_offset', 'Outlier']

        # Write to results file with temperature in file name
        results_filename = os.path.join(param_dir, f'results_{target_temperature:.1f}C.txt')
        with open(results_filename, 'w') as f:
            f.write(measurement_df_filtered[columns_to_write].to_string(index=False))
        print(f"Results written to '{results_filename}'.")

if __name__ == '__main__':
    main()
