# Supplementary material for: Can Gas Absorption be Tuned in a Multifunctional Ionic Liquid?
Source: ChemSusChem. 2025 Sep 2;18(20):e202501347. doi: 10.1002/cssc.202501347 (PMC12548951; doi:10.1002/cssc.202501347)
Supplement: Supplementary file 1 — Supplementary Material [file CSSC-18-e202501347-s001.zip › Microbalance_data_analysis/ZIF8-CH4/FRED-ZIF8-CH4.DAT]

K          dk       Weight     P       Sample  
0000000.00 00000.00 026.573810 002.077 030.284 
0000095.26 00010.13 026.667370 999.052 030.008 
0000132.56 00013.58 026.754630 1997.964 029.998 
0000138.53 00092.02 026.837140 2998.952 029.988 
0000123.26 00026.78 026.914700 3997.588 029.998 
0000076.66 00042.71 026.989450 4998.576 029.993 
K          dk       Weight     P       Sample  
0000000.00 00000.00 026.989450 4998.576 029.993 
0000428.63 00034.13 026.913650 3998.280 029.993 
0000246.07 00014.84 026.835980 2998.675 030.012 
0000239.37 00016.45 026.753830 1996.995 030.022 
0000164.04 00009.21 026.666610 999.052 030.008 
0000002.00 00000.00 026.574880 001.523 030.593 
K          dk       Weight     P       Sample  
0000000.00 00000.00 026.574370 001.662 030.603 
0000242.61 00014.31 026.669770 998.913 030.017 
0000039.33 00014.90 026.757390 1999.071 030.012 
0000316.38 00022.13 026.839430 2998.537 030.008 
0000087.53 00015.88 026.917100 3997.588 030.008 
0000173.34 00128.95 026.992170 4998.161 029.993 
K          dk       Weight     P       Sample  
0000000.00 00000.00 026.992170 4998.161 029.993 
0000312.37 00028.18 026.917140 3998.280 030.008 
0000423.74 00031.35 026.839050 2998.952 030.008 
K          dk       Weight     P       Sample  
0000000.00 00000.00 026.571190 002.077 050.185 
K          dk       Weight     P       Sample  
0000000.00 00000.00 026.557770 001.662 047.125 
0000260.11 00019.42 026.634600 999.328 050.132 
0000455.92 00022.35 026.696780 1998.656 050.113 
0000049.00 00128.64 026.763330 2998.675 050.104 
0000002.00 00000.00 026.832440 3999.110 050.084 
0000002.00 00000.00 026.890620 4998.991 049.984 
K          dk       Weight     P       Sample  
0000000.00 00000.00 026.890620 4998.991 049.984 
0000002.00 00000.00 026.828540 3998.418 050.075 
0000127.57 00055.59 026.763110 2998.675 050.123 
0000598.87 00025.71 026.698100 1996.442 050.142 
0000312.75 00023.43 026.633930 998.775 050.032 
0000084.07 73234.52 026.559060 001.800 049.323 
K          dk       Weight     P       Sample  
0000000.00 00000.00 026.530560 001.662 062.464 
0000270.08 00020.09 026.590540 999.328 070.081 
0000002.00 00000.00 026.635440 1998.102 070.057 
0000002.00 00000.00 026.689730 2999.506 069.999 
0000002.00 00000.00 026.758280 3998.418 069.927 
0000002.00 00000.00 026.806390 4999.268 069.946 
K          dk       Weight     P       Sample  
0000000.00 00000.00 026.806390 4999.268 069.946 
0000002.00 00000.00 026.748000 3998.280 070.047 
0000002.00 00000.00 026.691050 2997.707 070.052 
0000002.00 00000.00 026.632640 1997.687 070.158 
0000436.35 00026.72 026.580620 998.636 070.168 
0000308.58 00033.83 026.516410 001.800 062.296 
K          dk       Weight     P       Sample  
0000000.00 00000.00 026.516960 001.938 062.296 
0000303.48 00013.20 026.575920 999.467 070.177 
0000039.77 00012.25 026.627900 1998.656 070.182 
