# Supplementary material for: Can Gas Absorption be Tuned in a Multifunctional Ionic Liquid?
Source: ChemSusChem. 2025 Sep 2;18(20):e202501347. doi: 10.1002/cssc.202501347 (PMC12548951; doi:10.1002/cssc.202501347)
Supplement: Supplementary file 1 — Supplementary Material [file CSSC-18-e202501347-s001.zip › Microbalance_data_analysis/ZIF8-CH4/results_30.0C.txt]

 Entry  Temperature  Pressure  correction_A*P  sample_buoyancy    m_gas  m_gas_offset Outlier
     1       30.284     0.000        0.000000         0.000000 0.000000      0.000000        
     2       30.008   999.052        0.014576         0.018260 0.097244      0.097244        
     3       29.998  1997.964        0.029151         0.036579 0.188248      0.188248        
     4       29.988  2998.952        0.043755         0.054996 0.274571      0.274571        
     5       29.998  3997.588        0.058326         0.073428 0.355992      0.355992        
     6       29.993  4998.576        0.072930         0.091966 0.434676      0.434676        
     7       29.993  4998.576        0.072930         0.091966 0.434676      0.434676        
     8       29.993  3998.280        0.058336         0.073442 0.354946      0.354946        
     9       30.012  2998.675        0.043751         0.054987 0.273406      0.273406        
    10       30.022  1996.995        0.029137         0.036558 0.187441      0.187441        
    11       30.008   999.052        0.014576         0.018260 0.096484      0.096484        
    12       30.593     0.000        0.000000         0.000000 0.001070      0.000000        
    13       30.603     0.000        0.000000         0.000000 0.000560      0.000000        
    14       30.017   998.913        0.014574         0.018257 0.099643      0.099083        
    15       30.012  1999.071        0.029167         0.036597 0.191010      0.190450        
    16       30.008  2998.537        0.043749         0.054985 0.276856      0.276296        
    17       30.008  3997.588        0.058326         0.073425 0.358390      0.357830        
    18       29.993  4998.161        0.072924         0.091959 0.437394      0.436834        
    19       29.993  4998.161        0.072924         0.091959 0.437394      0.436834        
    20       30.008  3998.280        0.058336         0.073438 0.358432      0.357872        
    21       30.008  2998.952        0.043755         0.054993 0.276477      0.275917        
