# Supplementary material for: Can Gas Absorption be Tuned in a Multifunctional Ionic Liquid?
Source: ChemSusChem. 2025 Sep 2;18(20):e202501347. doi: 10.1002/cssc.202501347 (PMC12548951; doi:10.1002/cssc.202501347)
Supplement: Supplementary file 1 — Supplementary Material [file CSSC-18-e202501347-s001.zip › Microbalance_data_analysis/ZIF8-CH4/results_50.0C.txt]

 Entry  Temperature  Pressure  correction_A*P  sample_buoyancy    m_gas  m_gas_offset Outlier
    23       47.125     0.000        0.000000         0.000000 0.000000      0.000000        
    24       50.132   999.328        0.019694         0.017122 0.074258      0.074258        
    25       50.113  1998.656        0.039388         0.034290 0.133912      0.133912        
    26       50.104  2998.675        0.059096         0.051514 0.197979      0.197979        
    27       50.084  3999.110        0.078812         0.068793 0.264652      0.264652        
    28       49.984  4998.991        0.098516         0.086131 0.320464      0.320464        
    29       49.984  4998.991        0.098516         0.086131 0.320464      0.320464        
    30       50.075  3998.418        0.078798         0.068783 0.260755      0.260755        
    31       50.123  2998.675        0.059096         0.051511 0.197755      0.197755        
    32       50.142  1996.442        0.039344         0.034249 0.135234      0.135234        
    33       50.032   998.775        0.019683         0.017118 0.073595      0.073595        
    34       49.323     0.000        0.000000         0.000000 0.001290      0.000000        
