# Supplementary material for: Can Gas Absorption be Tuned in a Multifunctional Ionic Liquid?
Source: ChemSusChem. 2025 Sep 2;18(20):e202501347. doi: 10.1002/cssc.202501347 (PMC12548951; doi:10.1002/cssc.202501347)
Supplement: Supplementary file 1 — Supplementary Material [file CSSC-18-e202501347-s001.zip › Microbalance_data_analysis/ZIF8-CH4/results_70.0C.txt]

 Entry  Temperature  Pressure  correction_A*P  sample_buoyancy    m_gas  m_gas_offset Outlier
    35       62.464     0.000        0.000000         0.000000 0.014150      0.000000        
    36       70.081   999.328        0.023035         0.016123 0.067218      0.053068        
    37       70.057  1998.102        0.046057         0.032270 0.105244      0.091094        
    38       69.999  2999.506        0.069139         0.048501 0.152682      0.138532        
    39       69.927  3998.418        0.092164         0.064731 0.214437      0.200287        
    40       69.946  4999.268        0.115234         0.081010 0.255757      0.241607        
    41       69.946  4999.268        0.115234         0.081010 0.255757      0.241607        
    42       70.047  3998.280        0.092161         0.064706 0.204135      0.189985        
    43       70.052  2997.707        0.069098         0.048464 0.154006      0.139856        
    44       70.158  1997.687        0.046047         0.032254 0.102437      0.088287        
    45       70.168   998.636        0.023019         0.016107 0.057299      0.043149        
    46       62.296     0.000        0.000000         0.000000 0.000000      0.000000        
    47       62.296     0.000        0.000000         0.000000 0.000550      0.000000        
    48       70.177   999.467        0.023038         0.016120 0.052592      0.052042        
    49       70.182  1998.656        0.046069         0.032268 0.097688      0.097138        
