# Supplementary material for: Can Gas Absorption be Tuned in a Multifunctional Ionic Liquid?
Source: ChemSusChem. 2025 Sep 2;18(20):e202501347. doi: 10.1002/cssc.202501347 (PMC12548951; doi:10.1002/cssc.202501347)
Supplement: Supplementary file 1 — Supplementary Material [file CSSC-18-e202501347-s001.zip › Microbalance_data_analysis/ZIF8-CO2/FRED-ZIF8-CO2-30deg.DAT]

K          dk       Weight     P       Sample  
0000000.00 00000.00 026.538280 001.385 031.084 
0000037.04 00000.00 027.175110 999.744 029.965 
0000097.38 00021.91 027.812200 1997.549 029.969 
K          dk       Weight     P       Sample  
0000000.00 00000.00 028.543250 3125.442 029.965 
0000002.00 00000.00 029.110060 3998.141 029.927 
K          dk       Weight     P       Sample  
0000000.00 00000.00 029.775610 5066.388 029.922 
0000002.00 00000.00 030.286260 5999.702 030.017 
0000002.00 00000.00 030.794020 6996.400 029.984 
0000002.00 00000.00 031.251560 7998.357 029.969 
K          dk       Weight     P       Sample  
0000000.00 00000.00 030.669440 6710.344 030.003 
0000002.00 00000.00 030.309600 5999.702 029.984 
0000002.00 00000.00 029.747510 4998.991 030.012 
0000002.00 00000.00 029.139700 3997.864 030.012 
0000002.00 00000.00 028.504250 2998.260 030.027 
0000110.55 00006.30 027.859350 1998.241 030.046 
0000109.38 00004.77 027.225260 999.052 030.060 
0000002.00 00000.00 026.574790 002.215 030.369 
K          dk       Weight     P       Sample  
0000000.00 00000.00 026.574790 002.215 030.369 
0000066.01 00024.20 027.212840 998.913 030.084 
0000190.34 00007.24 027.846130 1998.794 030.069 
