# Supplementary material for: Can Gas Absorption be Tuned in a Multifunctional Ionic Liquid?
Source: ChemSusChem. 2025 Sep 2;18(20):e202501347. doi: 10.1002/cssc.202501347 (PMC12548951; doi:10.1002/cssc.202501347)
Supplement: Supplementary file 1 — Supplementary Material [file CSSC-18-e202501347-s001.zip › Microbalance_data_analysis/ZIF8-CO2/parameters.ini]

[Parameters]
gas = CO2
# Which temperature do you want to use
target_temperature = 30.0
# sample mass in mg
initial_sample_mass = 26.41
# Density intercept g/mL
a = 0.921
# Density slope g/(mL K)
b = 0.0
empty_pan_file = empty-pan-CO2-combined_2025.dat
measurement_file = FRED-ZIF8-CO2-30deg.dat
#marking entry 20 as outlier.
#outlier = 20
#export plot as pdf
plot_type = pdf
