# Supplementary material for: Can Gas Absorption be Tuned in a Multifunctional Ionic Liquid?
Source: ChemSusChem. 2025 Sep 2;18(20):e202501347. doi: 10.1002/cssc.202501347 (PMC12548951; doi:10.1002/cssc.202501347)
Supplement: Supplementary file 1 — Supplementary Material [file CSSC-18-e202501347-s001.zip › Microbalance_data_analysis/ZIF8-CO2/results_30.0C.txt]

 Entry  Temperature  Pressure  correction_A*P  sample_buoyancy    m_gas  m_gas_offset Outlier
     1       31.084     0.000        0.000000         0.000000 0.000000      0.000000        
     2       29.965   999.744        0.037035         0.050299 0.650094      0.650094        
     3       29.969  1997.549        0.073998         0.100975 1.300897      1.300897        
     4       29.965  3125.442        0.115780         0.158843 2.048033      2.048033        
     5       29.927  3998.141        0.148108         0.204074 2.627746      2.627746        
     6       29.922  5066.388        0.187681         0.259938 3.309587      3.309587        
     7       30.017  5999.702        0.222255         0.309109 3.834835      3.834835        
     8       29.984  6996.400        0.259177         0.362252 4.358815      4.358815        
     9       29.969  7998.357        0.296294         0.416184 4.833170      4.833170        
    10       30.003  6710.344        0.248580         0.346934 4.229514      4.229514        
    11       29.984  5999.702        0.222255         0.309146 3.858211      3.858211        
    12       30.012  4998.991        0.185184         0.256314 3.280360      3.280360        
    13       30.012  3997.864        0.148098         0.203999 2.657321      2.657321        
    14       30.027  2998.260        0.111069         0.152254 2.007156      2.007156        
    15       30.046  1998.241        0.074023         0.100984 1.348030      1.348030        
    16       30.060   999.052        0.037009         0.050248 0.700218      0.700218        
    17       30.369     0.000        0.000000         0.000000 0.036510      0.000000        
    18       30.369     0.000        0.000000         0.000000 0.036510      0.000000        
    19       30.084   998.913        0.037004         0.050237 0.687793      0.651283        
    20       30.069  1998.794        0.074044         0.101004 1.334810      1.298300        
