# Supplementary material for: Can Gas Absorption be Tuned in a Multifunctional Ionic Liquid?
Source: ChemSusChem. 2025 Sep 2;18(20):e202501347. doi: 10.1002/cssc.202501347 (PMC12548951; doi:10.1002/cssc.202501347)
Supplement: Supplementary file 1 — Supplementary Material [file CSSC-18-e202501347-s001.zip › readme.txt]

Microbalance_data_analysis
    - the python script 'sorption2.py' is used to process gravimetric gas absorption data. To invoke, pass the parameters file, e.g.
      python sorption2.py ./ZIF8-CO2/parameters.ini
    - the directory 'global_fit_CO2' contains everything needed to reproduce the fit with our chemical model.
	  the script 'superfit_av.py' is used to perform the fit using the data in 'CO2_data_av.csv' as input.
	- the python script predict.py prints the predicted CO2 capacity based on the mole ratio fit.

SAXS
    - Contains the SAXS data files.

abinitio_xyz_structures
    - Contains the xyz files with the ab initio optimised geometries used to calculate basicity/proton affinity.
