# Supplementary material for: Can Gas Absorption be Tuned in a Multifunctional Ionic Liquid?
Source: ChemSusChem. 2025 Sep 2;18(20):e202501347. doi: 10.1002/cssc.202501347 (PMC12548951; doi:10.1002/cssc.202501347)
Supplement: Supplementary file 1 — Supplementary Material [file CSSC-18-e202501347-s001.zip › SAXS/Empty_capillary.dat]

################################################################################
# EDF_DataBlockID                     0.Image.Psd
# EDF_BinarySize                      4366944
# EDF_HeaderSize                      2048
# ByteOrder                           LowByteFirst
# DataType                            FloatValue
# Dim_1                               1028
# Dim_2                               1062
# Image                               0
# HeaderID                            EH:000000:000000:000000
# Size                                4366944
# Center_1                            606.9937
# Center_2                            650.9818
# DDummy                              0.6
# Delta                               0
# Dummy                               -1.5
# ExposureTime                        3600
# Gamma                               0
# Intensity1                          1.95591e-09
# PSize_1                             7.5e-05
# PSize_2                             7.5e-05
# SampleDistance                      0.1
# SampleEnvKind                       saxs
# SampleEnvPN                         Capillaries
# SampleEnvSN                         471
# Temperature                         116
# Thickness                           0
# WaveLength                          1.54189e-10
# Wavelength                          1.54189e-10
# det0x                               0
# det0x_dial                          10.3188
# det0xvd                             0
# det0xvd_dial                        0
# det0y                               99.9982
# det0y_dial                          2855.74
# det0z                               0
# det0z_dial                          3.89502
# det0zvd                             0
# det0zvd_dial                        0
# s1bot                               -0.3
# s1bot_dial                          -0.587344
# s1hl                                0.3
# s1hl_dial                           -3.23078
# s1hr                                0.3
# s1hr_dial                           2.64797
# s1top                               0.9
# s1top_dial                          -0.430781
# s2bot                               -0.1
# s2bot_dial                          0.66375
# s2hl                                0.2
# s2hl_dial                           1.12344
# s2hr                                0.2
# s2hr_dial                           0.0384375
# s2top                               0.5
# s2top_dial                          -2.51703
# wind                                2.98566e-06
# wind_dial                           79.955
# x                                   27.3
# x_dial                              28.6
# z                                   0.000165131
# z_dial                              17.2002
# CountCutoff                         15302458
# DetectorModel                       Dectris EIGER2 Si 1M, S/N E-02-0309
# ThresholdSetting                    4023.88989258
# Saturation                          0
# FlatField                           Corrected
# BackgroundReductionExtra            0.02
# BackgroundCorrectionConstant        0.026712
# Detector                            0
# Monitor                             0
# Pil_Roi0                            7.04121e+09
# SumForIntensity1                    7.04128e+09
# c3                                  0
# det                                 0
# mon                                 0
# pilai0                              7.04128e+09
# pilai1                              0
# pilct0                              7.04752e+09
# pilct1                              0
# pilroi0                             7.04121e+09
# pilroi1                             0
# sec                                 0.099
# title                               FRED-Emptycap_0_00001.edf
# usaxs0                              0
################################################################################
q(A-1)                    I(q)                      Sig(q)                    
0.001528120678636446      71969.44956376268         2.1313621018836892        
0.004584362035909338      63078.45518024775         1.4109416107598751        
0.00764060339318223       34812.21835794339         0.6629261773263458        
0.010696844750455122      9961.50194339627          0.35461973726442164       
0.013753086107728013      2455.1686402587898        0.14879165068149042       
0.016809327465000908      506.1443017339346         0.06319472489787042       
0.019865568822273798      95.04085628470051         0.023353377774517958      
0.022921810179546687      10.638360329055637        0.007187192980942786      
0.02597805153681958       1.1105043702976425        0.0024169412693709523     
0.02903429289409247       0.192037617843558         0.0008989743192017268     
0.03209053425136536       0.06997523734056973       0.0005097428963783254     
0.03514677560863825       0.07686848147818022       0.0005507081352709276     
0.03820301696591114       0.10421164993318538       0.0005348180337030167     
0.04125925832318404       0.13713252311925894       0.0006750100124393298     
0.04431549968045693       0.1563255570902631        0.0006314649756962039     
0.04737174103772982       0.16230482877862473       0.0006500359728715718     
0.050427982395002714      0.14679156157939358       0.0006150363864496097     
0.05348422375227561       0.12710174903382945       0.0005401927032863499     
0.0565404651095485        0.10522930149206138       0.0005055070857503092     
0.059596706466821386      0.09264834487231208       0.0004059358504450842     
0.06265294782409428       0.08729322751339688       0.00041502652897889284    
0.06570918918136717       0.08521732266856745       0.0004007834904142154     
0.06876543053864007       0.08398156349031331       0.00039493772637677605    
0.07182167189591296       0.07986949756628783       0.00037560965767995596    
0.07487791325318585       0.0719690385638792        0.00032994219267596037    
0.07793415461045873       0.0626581496899295        0.00032059818005607845    
0.08099039596773164       0.053375214411582876      0.00028674103833452677    
0.08404663732500452       0.044898451517484735      0.00025103329892602657    
0.08710287868227741       0.039356125021733634      0.00024256323941494688    
0.0901591200395503        0.036331948655353115      0.00021923011483812637    
0.0932153613968232        0.034825649969508314      0.00021634873535098518    
0.09627160275409609       0.034379870949262016      0.00020436930567989327    
0.09932784411136898       0.032187163701814424      0.00019775019845687876    
0.10238408546864187       0.0293248640465807        0.00018875820040535157    
0.10544032682591477       0.025713536790230855      0.0001767586812799897     
0.10849656818318766       0.023615994502619024      0.0001674006762138897     
0.11155280954046057       0.023154166855118598      0.00015551202904962754    
0.11460905089773346       0.025798574849398088      0.0001644979305504811     
0.11766529225500634       0.030002601381280882      0.00017630713055088014    
0.12072153361227923       0.03230459219642898       0.00018682001084285204    
0.12377777496955214       0.03246372304967404       0.00017599082944823847    
0.12683401632682503       0.03071636624870963       0.00017250182315703213    
0.12989025768409793       0.026722613549760715      0.00016152278838993246    
0.1329464990413708        0.024244049421252082      0.00014692764183667011    
0.13600274039864368       0.023457412474771483      0.00014529924158480356    
0.13905898175591658       0.023306429042096788      0.00014208219419757645    
0.1421152231131895        0.023002714994154894      0.00014288184906021073    
0.14517146447046236       0.023100339145388955      0.00014472165666933916    
0.14822770582773526       0.022832877255097524      0.00013250325459221194    
0.15128394718500815       0.022422407870167048      0.0001375127269651767     
0.15434018854228104       0.021534436913742627      0.00012908435859336042    
0.15739642989955394       0.020897520329756114      0.0001287512659944427     
0.16045267125682683       0.020448882320177265      0.00012657613215254806    
0.16350891261409972       0.019585214257106263      0.00011783328579024369    
0.16656515397137261       0.019039594889518514      0.00012158442271311287    
0.1696213953286455        0.018068167985942348      0.00011194086170005528    
0.17267763668591837       0.017165724273300917      0.00011174811173790887    
0.1757338780431913        0.016359417641993276      0.00010623570468943722    
0.1787901194004642        0.015188400216136622      0.00010236790761243926    
0.18184636075773708       0.014247351573851638      0.00010124128139976734    
0.18490260211500995       0.012982173693697325      9.066246144962269e-05     
0.18795884347228284       0.012083068217002536      8.835930998064758e-05     
0.19101508482955576       0.011010604569375965      8.4243996975498e-05       
0.19407132618682865       0.010603894191835874      8.226023846922077e-05     
0.19712756754410155       0.010074572574518287      8.131958748282577e-05     
0.2001838089013744        0.009958895046717797      7.607844208048016e-05     
0.2032400502586473        0.009432850585192184      7.607998919479708e-05     
0.20629629161592022       0.00902757728533663       7.260882429274371e-05     
0.20935253297319312       0.00852246105521284       7.129541735689992e-05     
0.21240877433046598       0.007985383275902789      6.707192586656811e-05     
0.21546501568773885       0.0074020764727035435     6.516142005059631e-05     
0.21852125704501177       0.0068741159301791135     6.381707349240108e-05     
0.2215774984022847        0.006261497365655314      5.837440765328584e-05     
0.22463373975955755       0.005937186906362914      5.6907200960322604e-05    
0.22768998111683045       0.0056055980553292905     5.448463812164523e-05     
0.23074622247410337       0.005212596692242341      5.28755456021591e-05      
0.23380246383137623       0.004965179995049815      5.1391880263189214e-05    
0.23685870518864913       0.004741323821293942      4.890805296765331e-05     
0.239914946545922         0.004598233442829244      4.850630949713445e-05     
0.2429711879031949        0.004409828450771891      4.712683208704486e-05     
0.24602742926046783       0.00429409445428116       4.7606306055824054e-05    
0.2490836706177407        0.004179408538918475      4.4288387569333174e-05    
0.2521399119750136        0.00407451405277034       4.4779026512233875e-05    
0.25519615333228646       0.0038841214015314673     4.40229348220338e-05      
0.25825239468955935       0.003831051082527639      4.183540215275524e-05     
0.26130863604683224       0.00367977943494125       4.191882390166326e-05     
0.26436487740410514       0.0036182080510699976     4.051710743295547e-05     
0.2674211187613781        0.0035035645911253304     4.0417971980934225e-05    
0.2704773601186509        0.0033535363785651955     3.950979252482578e-05     
0.2735336014759238        0.003288344825502879      3.786488063073691e-05     
0.2765898428331967        0.0031668036967761747     3.725740187743243e-05     
0.2796460841904696        0.0031397104398658148     3.729394102608768e-05     
0.2827023255477425        0.0030184406502732734     3.656942633695762e-05     
0.2857585669050154        0.002891073497800187      3.51846448895778e-05      
0.2888148082622883        0.002890636342755589      3.5214409449900626e-05    
0.2918710496195612        0.0027546716420134474     3.373112583373054e-05     
0.29492729097683407       0.0026931482953156333     3.379682608375274e-05     
0.29798353233410696       0.00264571430524924       3.28500622626926e-05      
0.30103977369137985       0.0025389678148693804     3.185315346955032e-05     
0.30409601504865275       0.0025166724176480222     3.24365248528793e-05      
0.30715225640592564       0.0024314280823704002     3.103068325449573e-05     
0.31020849776319853       0.002403973229517663      3.145015212871762e-05     
0.3132647391204714        0.002352287108726174      3.136730897121729e-05     
0.3163209804777443        0.0023277434308233086     3.1078637444255274e-05    
0.3193772218350172        0.002224578387711012      3.123576226388918e-05     
0.3224334631922901        0.0022160960178307407     3.01337995242018e-05      
0.325489704549563         0.0022414416411234302     3.0430958493709734e-05    
0.3285459459068359        0.002189379508019954      3.0680835755839884e-05    
0.3316021872641088        0.0021619493975375613     3.033767810449444e-05     
0.3346584286213817        0.0021121450608636715     2.9864580457135754e-05    
0.3377146699786545        0.002025472014155113      2.8961846312133955e-05    
0.34077091133592746       0.0019643551835224495     2.8926170454412995e-05    
0.3438271526932003        0.0019168597401315996     2.8318198610438834e-05    
0.34688339405047325       0.001828812660335596      2.7483207069847998e-05    
0.34993963540774614       0.0018434435645729864     2.761797742625957e-05     
0.352995876765019         0.001821359728542913      2.7702757362757402e-05    
0.3560521181222919        0.0017397050415759834     2.7122075788785382e-05    
0.35910835947956476       0.0017061917273447729     2.5934246263689575e-05    
0.3621646008368377        0.0016467310287507867     2.6546964483513664e-05    
0.3652208421941106        0.001642802514848405      2.5793610653066004e-05    
0.36827708355138344       0.001623257639937367      2.6122805605798584e-05    
0.3713333249086564        0.00152747569299359       2.477884184804763e-05     
0.37438956626592923       0.0015677688204854235     2.4891828606430434e-05    
0.3774458076232021        0.001520358141657701      2.5206384262560104e-05    
0.38050204898047507       0.0014424327605729028     2.4143714695196246e-05    
0.3835582903377479        0.0014394148971012793     2.4082981257984722e-05    
0.38661453169502086       0.0014021556286787364     2.380929637800954e-05     
0.3896707730522937        0.0014084090999911091     2.3641844048599025e-05    
0.3927270144095666        0.0013723803067045297     2.3431033913678577e-05    
0.39578325576683954       0.0013596559702792807     2.288208757080412e-05     
0.3988394971241124        0.0013469627346115955     2.3401698344362967e-05    
0.40189573848138527       0.001292534781919266      2.2571052335875574e-05    
0.40495197983865816       0.0012769560914283689     2.252390350182495e-05     
0.40800822119593105       0.0012500910260688912     2.1580527741826686e-05    
0.411064462553204         0.001235430811892709      2.1956449205997867e-05    
0.41412070391047684       0.0012645826234310557     2.21324777142562e-05      
0.41717694526774973       0.0011920685204505628     2.1283076596483326e-05    
0.4202331866250226        0.0011675997957072215     2.1352588559115095e-05    
0.4232894279822955        0.0011501637565301398     2.0607473361152085e-05    
0.42634566933956847       0.0011419190712249514     2.0535897841664584e-05    
0.4294019106968413        0.00115725952921587       1.999683200324618e-05     
0.43245815205411414       0.0010990124981678719     1.9489446495977404e-05    
0.4355143934113871        0.001106126296135372      1.9398770634123975e-05    
0.43857063476866          0.0011052285383096056     1.943187337536953e-05     
0.4416268761259329        0.0011248199680212506     1.940041522960729e-05     
0.4446831174832058        0.0010908291131935556     1.8686348838302252e-05    
0.4477393588404786        0.001046589885948114      1.870607115734871e-05     
0.45079560019775156       0.00106589885421637       1.8272498434524364e-05    
0.45385184155502445       0.0010705023815647276     1.825873617018932e-05     
0.45690808291229734       0.0010410292796305788     1.8184902493651284e-05    
0.4599643242695703        0.001002849867362918      1.7644830596166318e-05    
0.4630205656268431        0.0009940941063462305     1.7496175686730578e-05    
0.466076806984116         0.0009687948245333156     1.6992129383873437e-05    
0.4691330483413889        0.0009977963647960421     1.732725815160188e-05     
0.4721892896986618        0.0010063371456907398     1.7342860007472803e-05    
0.47524553105593476       0.000992801460026347      1.72581361049113e-05      
0.47830177241320754       0.0009584571730232195     1.6568457818885007e-05    
0.4813580137704805        0.0009676716559999681     1.6867056384576627e-05    
0.4844142551277534        0.0009967698372273692     1.704349433126077e-05     
0.4874704964850263        0.0009525982539193998     1.634377826435238e-05     
0.4905267378422992        0.0009434743545801888     1.6558039478893607e-05    
0.493582979199572         0.0009882525777492194     1.6508421022856036e-05    
0.4966392205568449        0.0009827100466262468     1.6570914519434148e-05    
0.49969546191411784       0.0009995173042905555     1.6415075396120297e-05    
0.5027517032713907        0.000966133515342949      1.6461892861193865e-05    
0.5058079446286635        0.0010161783231555227     1.6713682418955265e-05    
0.5088641859859365        0.0010252849722053288     1.6303765258841992e-05    
0.5119204273432094        0.0009945516115948648     1.655722274228904e-05     
0.5149766687004823        0.001030424128220932      1.6498832021937655e-05    
0.5180329100577552        0.00106761608230738       1.7023920232607312e-05    
0.521089151415028         0.0010560554957048417     1.6384409173573395e-05    
0.5241453927723009        0.0011170588533747279     1.703004439815745e-05     
0.5272016341295739        0.0011136990580583052     1.708418056732331e-05     
0.5302578754868468        0.0011827115559588182     1.746724825161059e-05     
0.5333141168441197        0.001185646502247076      1.725259043340225e-05     
0.5363703582013924        0.0012190928219803436     1.766889044335774e-05     
0.5394265995586653        0.0012903790481433822     1.8225903712409135e-05    
0.5424828409159383        0.0013156507649082448     1.7798088427221577e-05    
0.5455390822732112        0.0013175774904736267     1.826010802176751e-05     
0.5485953236304841        0.0014194089767550757     1.8746306697816523e-05    
0.5516515649877569        0.0013761873183043326     1.8356705048515225e-05    
0.5547078063450298        0.0014188785140550294     1.8383824566050798e-05    
0.5577640477023028        0.0013916823788776352     1.8553206961344574e-05    
0.5608202890595757        0.001399611217711782      1.8416904204300804e-05    
0.5638765304168486        0.0014174725856385796     1.8127313048028927e-05    
0.5669327717741214        0.0013491761220039522     1.7987363668526356e-05    
0.5699890131313943        0.0013374162539585728     1.7813282302007292e-05    
0.5730452544886673        0.0013122766333653556     1.7583806329479593e-05    
0.5761014958459402        0.0012438808130143576     1.6871889978296034e-05    
0.5791577372032131        0.0012318599662755174     1.700353581970805e-05     
0.5822139785604858        0.0011490307959622795     1.6292887795021725e-05    
0.5852702199177587        0.0011321222315069102     1.5881987277903754e-05    
0.5883264612750316        0.0010899085141751206     1.568663274543804e-05     
0.5913827026323046        0.001045018294005072      1.529003024620817e-05     
0.5944389439895775        0.0009931562125125991     1.495972918634733e-05     
0.5974951853468503        0.0009460785397173461     1.4411502458616392e-05    
0.6005514267041232        0.0009390503605357013     1.4520049794831481e-05    
0.6036076680613961        0.0008944693816247517     1.4041262505094886e-05    
0.6066639094186691        0.0008777460810693023     1.3801444637928975e-05    
0.609720150775942         0.0008555374751356222     1.3611095227830594e-05    
0.6127763921332148        0.0008392714006291167     1.3550964094074884e-05    
0.6158326334904877        0.0008313210551314592     1.3273912879115146e-05    
0.6188888748477606        0.0008155560927608038     1.3192594245803435e-05    
0.6219451162050336        0.0007942252760130656     1.3145161924373246e-05    
0.6250013575623065        0.0007866347522073236     1.2851353336893475e-05    
0.6280575989195792        0.0007559225699143594     1.2738956787099905e-05    
0.6311138402768521        0.0007541452789807782     1.2433845430133025e-05    
0.634170081634125         0.000737742022898038      1.2625565045589162e-05    
0.637226322991398         0.0007620558311335767     1.2270131886855557e-05    
0.6402825643486709        0.000744154100221522      1.2540834883076166e-05    
0.6433388057059437        0.0007371782968459155     1.2239814726681183e-05    
0.6463950470632166        0.0007428472095020386     1.2400034796243208e-05    
0.6494512884204895        0.000701890156250387      1.1856024632182254e-05    
0.6525075297777624        0.0007171863661749959     1.21453338542525e-05      
0.6555637711350354        0.0007151650207270217     1.1981114364310308e-05    
0.6586200124923082        0.00069960246002611       1.1736152938885922e-05    
0.6616762538495811        0.0007091790297177462     1.2018248044701385e-05    
0.664732495206854         0.0006995574261841666     1.1718156949255152e-05    
0.6677887365641269        0.0006922828952847929     1.1681082901537423e-05    
0.6708449779213999        0.0006952558868397408     1.1708319612508838e-05    
0.6739012192786726        0.0006993522220219311     1.1718631600359226e-05    
0.6769574606359455        0.0006845315695173875     1.1389635321464761e-05    
0.6800137019932184        0.0007018787551892876     1.1649030220233793e-05    
0.6830699433504913        0.0007111143367506936     1.1854514517902017e-05    
0.6861261847077642        0.0007059888599605809     1.1527805166917353e-05    
0.6891824260650371        0.000696766343420838      1.1524668805952062e-05    
0.69223866742231          0.0007337363230413936     1.184158009131396e-05     
0.6952949087795829        0.0007433455311930976     1.1835725448025224e-05    
0.6983511501368558        0.0007254325722331395     1.1374116853932829e-05    
0.7014073914941287        0.0007504300188118792     1.2008755042831356e-05    
0.7044636328514016        0.0007494337993476794     1.1769856074586933e-05    
0.7075198742086745        0.0007864879505365981     1.199691805917229e-05     
0.7105761155659474        0.0007941609237077844     1.1987363125481782e-05    
0.7136323569232202        0.0007823589601711941     1.206242225368151e-05     
0.7166885982804931        0.0008015492615790648     1.2076768989420815e-05    
0.719744839637766         0.0008094309621643386     1.2072205990450196e-05    
0.7228010809950389        0.0008056087023317891     1.2046123952664035e-05    
0.7258573223523118        0.0007970470963163842     1.2033578633071467e-05    
0.7289135637095847        0.000811727714855933      1.2023303626245253e-05    
0.7319698050668576        0.000783623934064433      1.1764482821857534e-05    
0.7350260464241305        0.0007907363840813312     1.1863750294154249e-05    
0.7380822877814034        0.0007791559719449264     1.182267819880683e-05     
0.7411385291386763        0.0007907973747833339     1.1809775369958343e-05    
0.7441947704959492        0.0007618881968283329     1.1469262465310777e-05    
0.7472510118532221        0.0007334087001293478     1.136662328974607e-05     
0.750307253210495         0.0007473261937398351     1.1393552100913946e-05    
0.7533634945677679        0.0007284530502465167     1.1269556655882638e-05    
0.7564197359250407        0.0007059392906063439     1.0887788593110957e-05    
0.7594759772823136        0.0006931180125599723     1.1030112800643959e-05    
0.7625322186395864        0.0006819454420432404     1.072944526099273e-05     
0.7655884599968594        0.0006830921263376453     1.0740774951896161e-05    
0.7686447013541323        0.000706952106642396      1.0936051485028616e-05    
0.7717009427114052        0.0006663123673163921     1.0739322731854653e-05    
0.7747571840686781        0.0006784916598729594     1.0487753575099495e-05    
0.7778134254259509        0.000685722709466497      1.0676427459064543e-05    
0.7808696667832239        0.0006759698567260827     1.0629084087732106e-05    
0.7839259081404968        0.0006805659531420557     1.0482094691442037e-05    
0.7869821494977697        0.0006551563178091088     1.0413541751213958e-05    
0.7900383908550426        0.0006642003721075452     1.0516832129048014e-05    
0.7930946322123154        0.0006495253428619095     1.0216246535399463e-05    
0.7961508735695884        0.000668756022895402      1.0356284502653187e-05    
0.7992071149268613        0.0006803233551235864     1.0721236115720134e-05    
0.8022633562841341        0.0006628053371512398     1.0223171428152014e-05    
0.805319597641407         0.0006663612454763573     1.0344697632877034e-05    
0.8083758389986798        0.0006602416491731151     1.028709827171977e-05     
0.8114320803559528        0.0006730376542085099     1.0451349469227728e-05    
0.8144883217132257        0.000665212039092517      1.0197139390464084e-05    
0.8175445630704986        0.0006822836324163206     1.0486534164655705e-05    
0.8206008044277715        0.0006593809041320276     1.013930175599143e-05     
0.8236570457850443        0.000662809566200822      1.016505067568375e-05     
0.8267132871423172        0.0006519982771550027     1.0128338151463992e-05    
0.8297695284995902        0.0006729481355635109     1.0289136700209916e-05    
0.8328257698568631        0.0006611476240804778     1.0043486529367831e-05    
0.835882011214136         0.0006637665771508696     1.0149558943918099e-05    
0.8389382525714087        0.0006677676929987765     1.0164926632845268e-05    
0.8419944939286816        0.0006765701168387064     1.0181589817268168e-05    
0.8450507352859546        0.0006782643400618653     1.0043704059196486e-05    
0.8481069766432275        0.0006819696332784207     1.022415572135059e-05     
0.8511632180005004        0.0006981087115061241     1.0256925416029436e-05    
0.8542194593577732        0.0006755714575563601     1.0028224672347275e-05    
0.8572757007150461        0.0006811824451266824     1.015376387433184e-05     
0.8603319420723191        0.0006869509201252021     1.0187700712118562e-05    
0.8633881834295918        0.0006769546899796395     1.000174893390267e-05     
0.8664444247868647        0.0006721723089033953     1.0001659140736664e-05    
0.8695006661441376        0.0006872397233070528     1.014356292644591e-05     
0.8725569075014105        0.0006878604087297264     1.0061916578822507e-05    
0.8756131488586835        0.0006991727832196913     1.0141318107045367e-05    
0.8786693902159564        0.0006924627199596615     1.0122551524941996e-05    
0.8817256315732293        0.000678143704695814      9.859608437361295e-06     
0.8847818729305021        0.0006959805420349395     1.01895235747313e-05      
0.887838114287775         0.0006774850919964245     9.914919314662493e-06     
0.8908943556450478        0.0006788111084887286     9.825191735865612e-06     
0.8939505970023207        0.0006779474301174029     9.97410702557473e-06      
0.8970068383595936        0.0006742029901526561     9.778814067015999e-06     
0.9000630797168665        0.0006857716174515322     9.813807446215393e-06     
0.9031193210741394        0.0007227522995617978     1.0210219277062122e-05    
0.9061755624314124        0.0007047119938193094     9.920249765654253e-06     
0.9092318037886853        0.0007010201882219302     9.922277027727717e-06     
0.9122880451459582        0.0006883380858344757     9.916821074240275e-06     
0.9153442865032311        0.0007086337991673667     9.827783439261494e-06     
0.918400527860504         0.0007109080930989566     1.0147380353509286e-05    
0.9214567692177767        0.0006948137017300902     9.731655775295673e-06     
0.9245130105750496        0.0007172614319293635     9.99307802105301e-06      
0.9275692519323225        0.0007078617151694909     9.937572041640481e-06     
0.9306254932895954        0.0006973367050795218     9.79621585653807e-06      
0.9336817346468683        0.0007149407835955451     9.884458712803269e-06     
0.9367379760041412        0.0007075906496033511     9.974137953757014e-06     
0.9397942173614142        0.0007013997981549149     9.701482587170045e-06     
0.9428504587186871        0.0007293367001144179     1.0049335766048867e-05    
0.94590670007596          0.0007094654099510208     9.731361951542767e-06     
0.9489629414332329        0.000710487064762797      9.791214447066133e-06     
0.9520191827905057        0.0007270397241999887     9.842118686645467e-06     
0.9550754241477786        0.0007298699908134829     9.883166273265544e-06     
0.9581316655050515        0.000718615213015429      9.761857493822315e-06     
0.9611879068623244        0.0007445187068823289     9.994610877808188e-06     
0.9642441482195973        0.0007319058715950344     9.821590351488609e-06     
0.9673003895768701        0.000748508414932766      9.9830698631334e-06       
0.9703566309341431        0.0007393008598496595     9.797007144100664e-06     
0.973412872291416         0.0007314483990766673     9.874104563267317e-06     
0.9764691136486889        0.0007519611745759157     9.999821045506455e-06     
0.9795253550059618        0.0007412761930278445     9.765383087679482e-06     
0.9825815963632346        0.0007393652306833798     9.88315310634889e-06      
0.9856378377205075        0.0007312318060823218     9.684103500366945e-06     
0.9886940790777804        0.0007435732141504822     9.879006599994541e-06     
0.9917503204350533        0.0007580961111100179     9.909746887949662e-06     
0.9948065617923262        0.0007424668374759644     9.687977126116685e-06     
0.9978628031495991        0.0007657098985324014     9.886580694820366e-06     
1.000919044506872         0.0007649755650232418     9.841608523820773e-06     
1.0039752858641449        0.0007706026005334974     9.896432050249747e-06     
1.0070315272214179        0.0007755401057080204     9.930922598537074e-06     
1.0100877685786906        0.0007782621976991082     9.887878119089365e-06     
1.0131440099359634        0.0007531723079999851     9.752110634260168e-06     
1.0162002512932364        0.0007699958168952267     9.854307781378226e-06     
1.0192564926505092        0.0007783396869666158     9.951168681867087e-06     
1.0223127340077822        0.0007857357374660653     9.881994789196631e-06     
1.0253689753650552        0.0007893096082317134     9.916211070655816e-06     
1.028425216722328         0.000796833336444073      9.93295935709602e-06      
1.031481458079601         0.0008001985233340995     1.0023959566480897e-05    
1.0345376994368738        0.000802066021250275      9.909802877790401e-06     
1.0375939407941468        0.0007938572451734857     9.874919220736955e-06     
1.0406501821514196        0.0008130353168917177     9.85841590790075e-06      
1.0437064235086924        0.0008000586494531897     1.0034987817323588e-05    
1.0467626648659654        0.0008223348390300819     9.886686278677798e-06     
1.0498189062232381        0.000814658977780082      9.98249206130263e-06      
1.0528751475805112        0.0008346923020776684     1.0096448503985107e-05    
1.055931388937784         0.0008312266326770615     9.94050710416987e-06      
1.058987630295057         0.0008322664492304974     1.0052794896183687e-05    
1.06204387165233          0.0008504992263050518     1.002293073740273e-05     
1.0651001130096027        0.0008484342761851633     1.0225112717797357e-05    
1.0681563543668757        0.0008589334993970148     1.0044766236549701e-05    
1.0712125957241485        0.0008597383421314564     1.0216482268873221e-05    
1.0742688370814213        0.0008666311220792294     1.0087385323447811e-05    
1.0773250784386943        0.0008874598156316031     1.0177057569761434e-05    
1.080381319795967         0.0008868391086448485     1.0206390875879251e-05    
1.08343756115324          0.0009054926612416433     1.0309910428057765e-05    
1.0864938025105129        0.0009025881308315408     1.0292259528741878e-05    
1.0895500438677859        0.000903911696515285      1.0322388396985515e-05    
1.0926062852250589        0.0009082229023799751     1.0228898287019436e-05    
1.0956625265823317        0.0009108566771884839     1.0344670095123461e-05    
1.0987187679396047        0.000925648306559879      1.0299409721565971e-05    
1.1017750092968774        0.0009323853837961354     1.0448873774468602e-05    
1.1048312506541502        0.0009241747035816629     1.0322868930682843e-05    
1.1078874920114232        0.0009331549410744693     1.0369841939931476e-05    
1.110943733368696         0.0009406751971779149     1.0378940859902557e-05    
1.113999974725969         0.0009269678076574019     1.0159362529114625e-05    
1.1170562160832418        0.0009129456991548139     1.0302550789742353e-05    
1.1201124574405148        0.0009412120182621992     1.0209612424518962e-05    
1.1231686987977878        0.0009516429730537619     1.046544227787915e-05     
1.1262249401550606        0.0009386196164793425     1.022211741912591e-05     
1.1292811815123336        0.0009446455127054131     1.0416726771852735e-05    
1.1323374228696061        0.0009446898585590402     1.021973838552592e-05     
1.1353936642268792        0.0009487346040088443     1.0393605364563482e-05    
1.1384499055841522        0.0009497226508362718     1.0273591505094975e-05    
1.141506146941425         0.0009508838896407794     1.031350232741668e-05     
1.144562388298698         0.0009756413695187862     1.034319606658058e-05     
1.1476186296559707        0.0009790847788972736     1.0341035990116221e-05    
1.1506748710132437        0.0009615130717784006     1.034881051953721e-05     
1.1537311123705167        0.0009771481398051756     1.034556974469789e-05     
1.1567873537277895        0.000967867579480203      1.0325528894065744e-05    
1.1598435950850625        0.000978010964743502      1.0359005514969815e-05    
1.162899836442335         0.0009925922328536177     1.0455475142636454e-05    
1.165956077799608         0.0009803495201143242     1.0348532384889825e-05    
1.169012319156881         0.0009956183973458296     1.0373103209193091e-05    
1.1720685605141539        0.000987482715412564      1.045713315112164e-05     
1.1751248018714269        0.0010076467046690732     1.0280936287068114e-05    
1.1781810432286997        0.0010265831399226197     1.055184176709684e-05     
1.1812372845859727        0.0010355593368852722     1.044861529084589e-05     
1.1842935259432454        0.0010416016480107122     1.0634004937878543e-05    
1.1873497673005184        0.0010435179240910195     1.0490082921269998e-05    
1.1904060086577912        0.0010416906008978274     1.0625691977452644e-05    
1.193462250015064         0.001040668393046999      1.0509920511991539e-05    
1.196518491372337         0.0010312276884450872     1.044268668598533e-05     
1.19957473272961          0.001061719768425355      1.0638714796271794e-05    
1.2026309740868828        0.0010689842820432996     1.0625833011587281e-05    
1.2056872154441558        0.0010779614369483912     1.0570137473633926e-05    
1.2087434568014286        0.001079689892219663      1.0609014695507458e-05    
1.2117996981587016        0.0011034393298700095     1.0789309865847622e-05    
1.2148559395159744        0.0010944072242497296     1.068661244875899e-05     
1.2179121808732474        0.0011133892306293023     1.0980487248034116e-05    
1.2209684222305202        0.0011398590401120923     1.1017740829841101e-05    
1.224024663587793         0.0011535267161583793     1.1226614551613807e-05    
1.227080904945066         0.0011195618449759326     1.1055652416420516e-05    
1.230137146302339         0.0011267364185186487     1.1143255563455206e-05    
1.2331933876596117        0.001131178476636634      1.0983208205268472e-05    
1.2362496290168847        0.0011573986603765768     1.1317011686661579e-05    
1.2393058703741575        0.001174397119965989      1.1246673343319377e-05    
1.2423621117314305        0.0011661541875001365     1.1515625961895564e-05    
1.2454183530887033        0.001212747079689733      1.1612419941713568e-05    
1.2484745944459763        0.0012161382416988767     1.1925350878648627e-05    
1.251530835803249         0.001210539734495945      1.1747747531087831e-05    
1.2545870771605219        0.0012001831656899607     1.197854990673933e-05     
1.2576433185177949        0.0012172000408161095     1.1895908423114247e-05    
1.2606995598750677        0.0012126423120225492     1.1968787560923765e-05    
1.2637558012323407        0.0012277875351697951     1.2069663862286682e-05    
1.2668120425896137        0.0012467807179290587     1.2206795982926613e-05    
1.2698682839468864        0.0012477108843827545     1.231163781584937e-05     
1.2729245253041594        0.0012501882188019513     1.2290249096509882e-05    
1.2759807666614322        0.001285442432501132      1.2552531465770362e-05    
1.2790370080187052        0.0012780357407299152     1.2500062025436427e-05    
1.282093249375978         0.0012970417706443995     1.2534934770417817e-05    
1.2851494907332508        0.0013211365494055435     1.2782562564401954e-05    
1.2882057320905238        0.0013233030050676233     1.2557369682336496e-05    
1.2912619734477966        0.0013169708411393643     1.2856056956500387e-05    
1.2943182148050696        0.0013230878149029185     1.2645359324187102e-05    
1.2973744561623426        0.001335220728537602      1.294081067408503e-05     
1.3004306975196154        0.0013558393722781516     1.2882037072377779e-05    
1.3034869388768884        0.0013651821264891771     1.3081188491980239e-05    
1.3065431802341612        0.0013761318831455025     1.308587976350655e-05     
1.3095994215914342        0.0013721886774721332     1.3061117995779442e-05    
1.312655662948707         0.0014067990470822476     1.3174682268023139e-05    
1.3157119043059797        0.0014276341580241202     1.346617835280149e-05     
1.3187681456632527        0.001436452801574727      1.3323035777437126e-05    
1.3218243870205255        0.0014312638627505397     1.3619696007700299e-05    
1.3248806283777985        0.001451587624179471      1.3493517255760355e-05    
1.3279368697350715        0.0014523576425854864     1.3635367054196725e-05    
1.3309931110923443        0.0014932487295889014     1.3789812195577625e-05    
1.3340493524496173        0.0014797748884257098     1.3599676763614395e-05    
1.33710559380689          0.0014950336481495494     1.3955941095456097e-05    
1.340161835164163         0.0014935095151272228     1.3670455780771556e-05    
1.3432180765214359        0.0015109198704560975     1.4019513199385204e-05    
1.3462743178787087        0.0015188011322581807     1.4030959030041133e-05    
1.3493305592359817        0.0015577622333940967     1.4206125309113625e-05    
1.3523868005932544        0.001584842871362777      1.4362742299294005e-05    
1.3554430419505274        0.001581255793488347      1.438657823372326e-05     
1.3584992833078002        0.0015951326868717326     1.4218090065621522e-05    
1.3615555246650732        0.001612037420525152      1.4708874473725891e-05    
1.3646117660223462        0.0016062743296202525     1.4364268674925585e-05    
1.367668007379619         0.0016132945583675954     1.4602747203641288e-05    
1.3707242487368918        0.0016397466231687868     1.459680942426378e-05     
1.3737804900941648        0.0016528443407046061     1.4750442239998825e-05    
1.3768367314514376        0.0016662927307939089     1.5004445421996298e-05    
1.3798929728087106        0.00169016556583238       1.4735873145435117e-05    
1.3829492141659834        0.0017015493506813714     1.5113773420210847e-05    
1.3860054555232564        0.001696166026026253      1.491775710358002e-05     
1.3890616968805292        0.001700522190860598      1.5067950172652606e-05    
1.3921179382378022        0.0017370490371482496     1.5285815402238125e-05    
1.3951741795950752        0.0017255278911008014     1.5064734059359267e-05    
1.398230420952348         0.0017758185365360907     1.5506126018954488e-05    
1.4012866623096207        0.0017370306213998318     1.5156929315701858e-05    
1.4043429036668937        0.0017887272647270417     1.5417528981961944e-05    
1.4073991450241665        0.001768848994131155      1.5571574809088396e-05    
1.4104553863814395        0.0018157457190184647     1.5611376229166504e-05    
1.4135116277387123        0.001836978456264463      1.5622953340464992e-05    
1.4165678690959853        0.0017991899467271152     1.579554655409071e-05     
1.419624110453258         0.0018287668134061095     1.561796600036203e-05     
1.422680351810531         0.0018033589141934702     1.5536082922401643e-05    
1.425736593167804         0.001844503652565698      1.5937246719441745e-05    
1.4287928345250769        0.0018580152223540483     1.5817717963345637e-05    
1.4318490758823497        0.001871568654264163      1.6195594128031935e-05    
1.4349053172396224        0.001870575800657649      1.585641700905172e-05     
1.4379615585968955        0.0018784025762857714     1.5949017353340623e-05    
1.4410177999541685        0.001894763452126225      1.615059896627941e-05     
1.4440740413114412        0.0019168020624379738     1.6075223645562814e-05    
1.4471302826687142        0.0019176262594553471     1.6320390450369644e-05    
1.450186524025987         0.0019269939997291405     1.6311856110176545e-05    
1.45324276538326          0.001939516155039384      1.6276973068418124e-05    
1.456299006740533         0.0019340749845189375     1.64001172148898e-05      
1.4593552480978058        0.0019594793517539234     1.63419552337382e-05      
1.4624114894550786        0.0019681602489583505     1.6532160394679364e-05    
1.4654677308123514        0.0019045344548653952     1.62880849818084e-05      
1.4685239721696244        0.001948127498814738      1.6391995609365902e-05    
1.4715802135268974        0.001971590858107899      1.6571772089888705e-05    
1.4746364548841702        0.0019718597627907727     1.6613806135498942e-05    
1.4776926962414432        0.001992835372910547      1.6560044885567127e-05    
1.480748937598716         0.0019955119207240805     1.667882629244531e-05     
1.483805178955989         0.0019803618524475244     1.671308768721205e-05     
1.4868614203132617        0.0020059104715165477     1.6599303864823414e-05    
1.4899176616705347        0.0020090207545897664     1.6791323746584014e-05    
1.4929739030278075        0.0020057245476130642     1.6989407119967478e-05    
1.4960301443850803        0.0020198165894492696     1.6649318702384483e-05    
1.4990863857423533        0.002051933493244807      1.691221050389655e-05     
1.5021426270996263        0.002060435305062573      1.724648720793574e-05     
1.505198868456899         0.002046479610504943      1.6777535817596695e-05    
1.508255109814172         0.002093072490165477      1.7306219592813324e-05    
1.5113113511714449        0.0020665907019358485     1.7152980834477464e-05    
1.5143675925287179        0.0020785833805090667     1.6935092100802374e-05    
1.5174238338859907        0.0021010098660818296     1.7275562810825505e-05    
1.5204800752432637        0.0021016237659601694     1.7309385700717783e-05    
1.5235363166005365        0.0020766252569272524     1.715936510512965e-05     
1.5265925579578092        0.0020945805972800457     1.7288116051521584e-05    
1.5296487993150822        0.002089754123134007      1.7287760047503998e-05    
1.5327050406723552        0.0021123465328271238     1.7179181094588143e-05    
1.535761282029628         0.00209519287641143       1.731038189287438e-05     
1.538817523386901         0.0021094952086794265     1.7349718848400858e-05    
1.5418737647441738        0.002144555138124887      1.7561029062675897e-05    
1.5449300061014468        0.0021427433251397987     1.758969248091096e-05     
1.5479862474587196        0.002118346338830551      1.7366757372950982e-05    
1.5510424888159926        0.002137381849096235      1.736302500475983e-05     
1.5540987301732654        0.0021600593445754226     1.76048810225277e-05      
1.5571549715305382        0.0021228296643863763     1.7673989595586413e-05    
1.5602112128878112        0.0021416403424441115     1.7451144610561494e-05    
1.563267454245084         0.002166034290165045      1.7653695848923176e-05    
1.566323695602357         0.0021689664018266297     1.7637952702791058e-05    
1.56937993695963          0.002131150265359912      1.7567158458257634e-05    
1.5724361783169027        0.0021374882018941497     1.7521947611213307e-05    
1.5754924196741757        0.002159873746965467      1.775840547213494e-05     
1.5785486610314485        0.0022433360016586696     1.8073632744609832e-05    
1.5816049023887213        0.0021603677083474847     1.749496814905298e-05     
1.5846611437459943        0.0021608612761715505     1.7832627856600567e-05    
1.587717385103267         0.0021505428100374886     1.761681985139114e-05     
1.59077362646054          0.002139803591377181      1.7557462834504736e-05    
1.5938298678178129        0.0021578184670379653     1.7861936335451916e-05    
1.5968861091750859        0.002156728328155331      1.7707297498901153e-05    
1.599942350532359         0.0021261364785486276     1.7413142004435735e-05    
1.6029985918896317        0.0021373300006297083     1.7656569825711422e-05    
1.6060548332469047        0.0021025375558449493     1.775160423984652e-05     
1.6091110746041775        0.0021416671707259497     1.7572135273366978e-05    
1.6121673159614502        0.002115687349552962      1.758825614222972e-05     
1.6152235573187232        0.0021420760224931694     1.7864743741942128e-05    
1.618279798675996         0.0021009906902965747     1.737533462285128e-05     
1.621336040033269         0.0021362211506559814     1.7599674520301185e-05    
1.6243922813905418        0.0021160823746076674     1.8037737166925938e-05    
1.6274485227478148        0.0021245797661684452     1.747860125367124e-05     
1.6305047641050878        0.0020984237205507556     1.7379353490605674e-05    
1.6335610054623606        0.0021421798226439266     1.7798899528773477e-05    
1.6366172468196336        0.002143248156201512      1.7984832620200633e-05    
1.6396734881769064        0.0021119927338768925     1.7566629071609e-05       
1.6427297295341792        0.0021224203663249143     1.7598972467490733e-05    
1.6457859708914522        0.002090823266703869      1.7736345138928424e-05    
1.648842212248725         0.00205960125778427       1.7341989565882933e-05    
1.651898453605998         0.0020833487844552747     1.7568780228757143e-05    
1.6549546949632707        0.0020824490435445903     1.7674204544374243e-05    
1.6580109363205437        0.002096014123577708      1.7524659863967785e-05    
1.6610671776778168        0.002062764791040287      1.7444728381117134e-05    
1.6641234190350895        0.0020687775561886936     1.7475010181542988e-05    
1.6671796603923625        0.0021045761322732648     1.807928532145354e-05     
1.6702359017496353        0.0020739753542480294     1.7278663924158407e-05    
1.673292143106908         0.0020506926601374046     1.735841884481587e-05     
1.676348384464181         0.002040078793185569      1.755111248451933e-05     
1.679404625821454         0.002058048934499052      1.7653232171665985e-05    
1.682460867178727         0.002046789052587477      1.7525359873848734e-05    
1.6855171085359997        0.0020213119604412353     1.714254909906017e-05     
1.6885733498932727        0.0020047257829403048     1.7397793044333327e-05    
1.6916295912505455        0.0020267582576197905     1.738328598355642e-05     
1.6946858326078185        0.002029551997346272      1.7272410747224848e-05    
1.6977420739650915        0.0019916979200650903     1.717288160852764e-05     
1.7007983153223643        0.00198909798359659       1.7321950474273935e-05    
1.703854556679637         0.0019871887913776357     1.7132761206547676e-05    
1.70691079803691          0.0019756186129188226     1.7179720554764844e-05    
1.7099670393941828        0.0019988864323852128     1.7293371526517005e-05    
1.7130232807514558        0.0019239295513448918     1.6925385614191963e-05    
1.7160795221087286        0.001935070383444672      1.6803933647573372e-05    
1.7191357634660016        0.0019520804436309093     1.700218028122516e-05     
1.7221920048232746        0.0019486542313370203     1.708725925026867e-05     
1.7252482461805474        0.0019160598646333687     1.683599083365487e-05     
1.7283044875378204        0.0019133912055121019     1.6923067004188087e-05    
1.7313607288950932        0.0019098580254943097     1.7255059023960483e-05    
1.7344169702523664        0.0018997696675642983     1.7250614254593478e-05    
1.737473211609639         0.00190144907554166       1.7464045956715336e-05    
1.7405294529669122        0.0019136401578891923     1.7592262352832567e-05    
1.7435856943241848        0.0018968906495058023     1.7592182348581415e-05    
1.746641935681458         0.00188368493985132       1.7634392876720717e-05    
1.7496981770387308        0.001882161143151156      1.775436240104629e-05     
1.7527544183960033        0.0018850911823086133     1.7707434041401648e-05    
1.7558106597532765        0.0018399392819812026     1.7469099569188694e-05    
1.7588669011105493        0.001851412320462941      1.76941518685984e-05      
1.7619231424678223        0.0018344557838587874     1.750905938924928e-05     
1.7649793838250951        0.0018241628367842522     1.7556048380870435e-05    
1.7680356251823681        0.0018244556174597123     1.7628442983506923e-05    
1.771091866539641         0.0018044681374879492     1.759850377778825e-05     
1.774148107896914         0.0018083573340394938     1.7516839439938208e-05    
1.7772043492541867        0.0018013180973446869     1.7628985124485026e-05    
1.7802605906114595        0.0017625557740706314     1.755470734682312e-05     
1.7833168319687325        0.001769108951768651      1.7642093504897955e-05    
1.7863730733260053        0.0017963054222457516     1.7691442771798108e-05    
1.7894293146832783        0.0017577864867431953     1.7582181236693413e-05    
1.792485556040551         0.0017209640232827357     1.749672786430035e-05     
1.7955417973978243        0.0017532252805637309     1.7752773179918743e-05    
1.7985980387550968        0.001714015609557943      1.76414631566605e-05      
1.80165428011237          0.0017415265323836213     1.760702453778867e-05     
1.8047105214696426        0.0016982243001284543     1.7616696671486574e-05    
1.8077667628269154        0.0016657670082786359     1.740180480439977e-05     
1.8108230041841886        0.0017035305598756768     1.7593831050838584e-05    
1.8138792455414612        0.0016786250782501243     1.7604784383299818e-05    
1.8169354868987344        0.0016670261639754552     1.762912739372617e-05     
1.819991728256007         0.001644754785648192      1.744559255527343e-05     
1.8230479696132802        0.0016583444107980028     1.7480700991057293e-05    
1.826104210970553         0.0016508395712525232     1.74975567163532e-05      
1.829160452327826         0.0016664210198604685     1.7727841790642964e-05    
1.8322166936850988        0.0016134775600836493     1.7755120845506692e-05    
1.8352729350423718        0.0016350260069424916     1.7527261537216854e-05    
1.8383291763996445        0.0016187242654563262     1.815441348154443e-05     
1.8413854177569173        0.0016066826890966945     1.819835936670837e-05     
1.8444416591141903        0.0016146406497669036     1.85579027244823e-05      
1.8474979004714631        0.0015976498786825822     1.876507259965537e-05     
1.8505541418287361        0.0015915560160708515     1.8757656881588176e-05    
1.853610383186009         0.0015795912212255645     1.9150575736237044e-05    
1.856666624543282         0.0015865936054225514     1.9040562493263082e-05    
1.8597228659005547        0.001573868655445611      1.9163226742972128e-05    
1.862779107257828         0.0015594459471631437     1.9471626431709697e-05    
1.8658353486151005        0.0015370622189098977     1.921010274711066e-05     
1.8688915899723733        0.0015553076976085873     1.9624969245464166e-05    
1.8719478313296463        0.0015117485058433466     1.9616025506809426e-05    
1.875004072686919         0.0015197616151903868     1.9643909717977457e-05    
1.8780603140441923        0.0014907883142070315     1.9953405209590264e-05    
1.8811165554014648        0.0015075228009404863     1.9897090166930216e-05    
1.884172796758738         0.001506966594318316      2.0069505530298223e-05    
1.8872290381160108        0.0014994762654261015     2.01532646667352e-05      
1.8902852794732838        0.0014757012922698538     2.015128064542892e-05     
1.8933415208305566        0.0014561848773644401     2.015467690942361e-05     
1.8963977621878296        0.0014615725649366417     2.0611909347834916e-05    
1.8994540035451024        0.0014556727013993955     2.0432736646108025e-05    
1.9025102449023752        0.0014583867193966949     2.0792643113299722e-05    
1.9055664862596482        0.0014590896587478733     2.0993711992035442e-05    
1.908622727616921         0.0014627496123559096     2.0944135530011596e-05    
1.911678968974194         0.0014524997468095618     2.112349872750054e-05     
1.9147352103314668        0.0014651535319890774     2.1525291686524487e-05    
1.9177914516887398        0.0014472228236388613     2.1510369033938423e-05    
1.9208476930460125        0.0014209616476091643     2.122341425175626e-05     
1.9239039344032858        0.001421740248539454      2.1616994767599004e-05    
1.9269601757605583        0.0014352115090262582     2.1852218129939777e-05    
1.9300164171178311        0.0013912329058497718     2.162785009074997e-05     
1.9330726584751041        0.0013778533049753525     2.188604260854072e-05     
1.936128899832377         0.0014139701248317596     2.2324329160262315e-05    
1.9391851411896501        0.0013984947918310828     2.234617411569616e-05     
1.9422413825469227        0.001352103581035875      2.1931736698826245e-05    
1.945297623904196         0.0013581524726323096     2.2325220891979625e-05    
1.9483538652614685        0.0013661020369468016     2.2529691839669613e-05    
1.9514101066187417        0.0013583417892409709     2.2641944955716156e-05    
1.9544663479760145        0.0013047859472235137     2.2367679454795027e-05    
1.9575225893332875        0.0013401107824335444     2.3049055787600545e-05    
1.9605788306905603        0.0012940927310987587     2.2663622892902534e-05    
1.963635072047833         0.001307439029078855      2.2794302227829445e-05    
1.966691313405106         0.0013417669614195033     2.35317908960002e-05      
1.9697475547623788        0.0012961658718442528     2.3234574506025836e-05    
1.9728037961196518        0.0013238544828901844     2.3836916906867947e-05    
1.9758600374769246        0.0012756653993574254     2.3468453005835913e-05    
1.9789162788341976        0.001254476860625445      2.3565711152921824e-05    
1.9819725201914704        0.001322178693691888      2.4489738843447505e-05    
1.9850287615487434        0.0013151884834607754     2.4500458566197543e-05    
1.9880850029060162        0.0012957579386369993     2.4501355955281118e-05    
1.991141244263289         0.0012894935819315451     2.4706630775817965e-05    
1.994197485620562         0.0012099740757528469     2.4165289040512194e-05    
1.9972537269778348        0.001276814677552927      2.500292891225497e-05     
2.0003099683351078        0.0012150314641296435     2.499024215122656e-05     
2.0033662096923806        0.0012583960642805773     2.5360452563415987e-05    
2.0064224510496538        0.0012508916005252774     2.5619787949725368e-05    
2.0094786924069266        0.0012288973429190329     2.555416606473433e-05     
2.0125349337641993        0.0012587458595146063     2.612243314656096e-05     
2.015591175121472         0.0012636588347608967     2.6539436829464265e-05    
2.018647416478745         0.0012074954608337107     2.6295082054063768e-05    
2.021703657836018         0.0012249907414344323     2.6624287917268794e-05    
2.024759899193291         0.0011963667965450935     2.6451230143038654e-05    
2.0278161405505637        0.0011985584772873257     2.685099654805027e-05     
2.0308723819078365        0.001208969862298237      2.74731979961781e-05      
2.0339286232651097        0.0012224279441156638     2.7666235796605073e-05    
2.0369848646223825        0.0012014663320640176     2.7794545678675147e-05    
2.0400411059796557        0.0011585203885011862     2.738089630687619e-05     
2.043097347336928         0.0011591874282499495     2.7644514703457974e-05    
2.0461535886942013        0.0011862180382570032     2.803205976248045e-05     
2.049209830051474         0.001174257035792209      2.810620118445698e-05     
2.052266071408747         0.0011692316993329207     2.834261092808092e-05     
2.05532231276602          0.0011383723585762923     2.8532207215777327e-05    
2.0583785541232924        0.001154811781788647      2.8648439914678464e-05    
2.0614347954805656        0.0011334982765500898     2.864348399642887e-05     
2.0644910368378384        0.0011369169473165685     2.9238327897643537e-05    
2.0675472781951116        0.0011193536232678937     2.9350515133248783e-05    
2.0706035195523844        0.0011343567155164627     2.9746172620856e-05       
2.073659760909657         0.0011562713392072323     3.030005472024923e-05     
2.07671600226693          0.0010905795472545348     2.956901977472691e-05     
2.0797722436242028        0.0011589340406954734     3.066262655792866e-05     
2.082828484981476         0.0011093377082196688     3.0440532088089687e-05    
2.0858847263387488        0.0010607002544863388     2.9915942739562235e-05    
2.0889409676960216        0.0011076989746996381     3.1002656938722536e-05    
2.0919972090532943        0.0010537150275322566     3.08181765940838e-05      
2.0950534504105676        0.0010905105870420912     3.152003343838801e-05     
2.0981096917678403        0.0011057880124128927     3.1874333358753166e-05    
2.1011659331251136        0.0010726119394063951     3.194939412087448e-05     
2.104222174482386         0.001079754340786279      3.243772638259262e-05     
2.107278415839659         0.0010499676204316125     3.2335279374877346e-05    
2.110334657196932         0.0011148053825970991     3.391099239119526e-05     
2.1133908985542047        0.0010821484523700494     3.3611819232355186e-05    
2.116447139911478         0.0010669848378205456     3.3715987861151196e-05    
2.1195033812687503        0.0010609280281343937     3.416022730152147e-05     
2.1225596226260235        0.0010716527663185546     3.4900584953259605e-05    
2.1256158639832963        0.0010456225035027536     3.449740395501012e-05     
2.1286721053405695        0.0010834100144630212     3.566108618306536e-05     
2.1317283466978423        0.0010474609966320601     3.529999904361128e-05     
2.134784588055115         0.0010941491996779996     3.604802556932267e-05     
2.137840829412388         0.0010085850957289285     3.4844747126583745e-05    
2.1408970707696606        0.0011049358664821794     3.666485798298482e-05     
2.143953312126934         0.0009882186605981585     3.513464127841437e-05     
2.1470095534842066        0.0010850358446657968     3.713568539070883e-05     
2.1500657948414794        0.0010267238141756206     3.626566880926738e-05     
2.153122036198752         0.0010113741317756718     3.625388115233701e-05     
2.1561782775560254        0.0009454256183769189     3.530858686509461e-05     
2.159234518913298         0.000984095093566618      3.629045836563075e-05     
2.1622907602705714        0.0010135464329015201     3.729723907882718e-05     
2.1653470016278438        0.001044395829124385      3.8018263268925534e-05    
2.1684032429851166        0.000970158086181306      3.7121591428393604e-05    
2.17145948434239          0.0009620244607035409     3.725748432453926e-05     
2.1745157256996626        0.0010425317196748613     3.9024114436774494e-05    
2.177571967056936         0.0009198925756587022     3.702204267597055e-05     
2.180628208414208         0.0009949940127547746     3.889378745883971e-05     
2.1836844497714814        0.000921282505641034      3.74518511054129e-05      
2.186740691128754         0.0009449077564970001     3.854439574725003e-05     
2.1897969324860274        0.0009355959061885567     3.868448972009144e-05     
2.1928531738433           0.0009060470110576727     3.8401653972832946e-05    
2.195909415200573         0.0008992828002599014     3.8677033871341586e-05    
2.1989656565578457        0.0009010272901309363     3.90648688980187e-05      
2.2020218979151185        0.0008759114742521575     3.8953543606193606e-05    
2.2050781392723917        0.0008862836037009169     3.963707154893032e-05     
2.2081343806296645        0.0009086843283566312     4.0609093525761886e-05    
2.2111906219869373        0.0009290927386708668     4.136975517270675e-05     
2.21424686334421          0.0009270504312511645     4.182964569696393e-05     
2.2173031047014833        0.0009792838582065636     4.332461324041312e-05     
2.220359346058756         0.0009442951386707698     4.297970466890146e-05     
2.223415587416029         0.0009107455274885518     4.2859324093564144e-05    
2.2264718287733016        0.0008764611364074908     4.2602920498671294e-05    
2.2295280701305744        0.0008971430319934199     4.281101463488623e-05     
2.2325843114878476        0.0008942125160870705     4.331493524326799e-05     
2.2356405528451204        0.0009188304555851232     4.4984354426731286e-05    
2.238696794202393         0.0009232154885325288     4.573999645957665e-05     
2.241753035559666         0.0009055037550624248     4.545741799564078e-05     
2.244809276916939         0.0009304187653233127     4.716655640837188e-05     
2.247865518274212         0.0009329759575820064     4.740326989296057e-05     
2.250921759631485         0.0009893545493560197     4.987608688200407e-05     
2.253978000988758         0.0008540226383084152     4.694608611390651e-05     
2.257034242346031         0.000775701031653085      4.5486474664077145e-05    
2.2600904837033036        0.0009481071332902065     5.149324584978949e-05     
2.2631467250605763        0.0008013271024628154     4.769556338438388e-05     
2.2662029664178496        0.0007910780097250916     4.842283577512627e-05     
2.2692592077751224        0.0008574522749706591     5.099576307965368e-05     
2.272315449132395         0.0008494425138645413     5.1740396748697077e-05    
2.275371690489668         0.0008786858728615085     5.347249620120536e-05     
2.278427931846941         0.0008944952966758763     5.5068926912872136e-05    
2.281484173204214         0.0008392544661478211     5.4263135185464045e-05    
2.2845404145614867        0.0009791555617087036     5.8901615939898e-05       
2.2875966559187595        0.0009353116726523701     5.785583320371646e-05     
2.2906528972760323        0.0008841735018869576     5.884384221451993e-05     
2.2937091386333055        0.0008764945521094341     6.0038011351085765e-05    
2.2967653799905783        0.0008498616860700849     6.004437461311658e-05     
2.299821621347851         0.0008827111614537163     6.316434498711188e-05     
2.302877862705124         0.0008643272322678197     6.428299841708945e-05     
2.305934104062397         0.0008682208737581625     6.597555475792953e-05     
2.30899034541967          0.0009379537050262328     6.98699555663193e-05      
2.312046586776943         0.0007694573506197592     6.578421441562198e-05     
2.3151028281342154        0.0009885116899444183     7.666353568769418e-05     
2.3181590694914886        0.0007497807688720473     6.926627237004951e-05     
2.3212153108487614        0.0008288694845815578     7.516100354659089e-05     
2.324271552206034         0.00081572210308233       7.710720110773275e-05     
2.3273277935633074        0.0009811754281555279     8.686920219935834e-05     
2.33038403492058          0.0008382182530390949     8.420168959898358e-05     
2.333440276277853         0.0007761041830436128     8.537829450117325e-05     
2.336496517635126         0.000954451516231558      9.916512903402289e-05     
2.339552758992399         0.0008182849290891395     0.00010066058368609806    
2.342609000349672         0.0008443589588327146     0.00010701855617414133    
2.3456652417069446        0.000805451192964305      0.00011182813196888966    
2.3487214830642174        0.0007837229209902498     0.00012180617576134972    
2.35177772442149          0.000940431688958518      0.00015094374855706535    
2.3548339657787634        0.0007522664952872925     0.000158974689201079      
2.357890207136036         0.0008181157454723024     0.00019939536686721586    
2.360946448493309         0.0008808970843965929     0.0002777906815634955     
2.3640026898505817        -1.1713758502603265e-05   7.167093333289304e-05     
