# Supplementary material for: Can Gas Absorption be Tuned in a Multifunctional Ionic Liquid?
Source: ChemSusChem. 2025 Sep 2;18(20):e202501347. doi: 10.1002/cssc.202501347 (PMC12548951; doi:10.1002/cssc.202501347)
Supplement: Supplementary file 1 — Supplementary Material [file CSSC-18-e202501347-s001.zip › SAXS/P8881triazolate-neat.dat]

################################################################################
# EDF_DataBlockID                     0.Image.Psd
# EDF_BinarySize                      4366944
# EDF_HeaderSize                      2048
# ByteOrder                           LowByteFirst
# DataType                            FloatValue
# Dim_1                               1028
# Dim_2                               1062
# Image                               0
# HeaderID                            EH:000000:000000:000000
# Size                                4366944
# Center_1                            606.9937
# Center_2                            650.9818
# DDummy                              0.6
# Delta                               0
# Dummy                               -1.5
# ExposureTime                        3600
# Gamma                               0
# Intensity1                          6.30456e-10
# PSize_1                             7.5e-05
# PSize_2                             7.5e-05
# SampleDistance                      0.1
# SampleEnvKind                       saxs
# SampleEnvPN                         Capillaries
# SampleEnvSN                         471
# Temperature                         116
# Thickness                           0
# WaveLength                          1.54189e-10
# Wavelength                          1.54189e-10
# det0x                               0
# det0x_dial                          10.3188
# det0xvd                             0
# det0xvd_dial                        0
# det0y                               99.9982
# det0y_dial                          2855.74
# det0z                               0
# det0z_dial                          3.89502
# det0zvd                             0
# det0zvd_dial                        0
# s1bot                               -0.3
# s1bot_dial                          -0.587344
# s1hl                                0.3
# s1hl_dial                           -3.23078
# s1hr                                0.3
# s1hr_dial                           2.64797
# s1top                               0.9
# s1top_dial                          -0.430781
# s2bot                               -0.1
# s2bot_dial                          0.66375
# s2hl                                0.2
# s2hl_dial                           1.12344
# s2hr                                0.2
# s2hr_dial                           0.0384375
# s2top                               0.5
# s2top_dial                          -2.51703
# wind                                2.98566e-06
# wind_dial                           79.955
# x                                   16.6
# x_dial                              17.9
# z                                   -0.59991
# z_dial                              16.6001
# CountCutoff                         15302458
# DetectorModel                       Dectris EIGER2 Si 1M, S/N E-02-0309
# ThresholdSetting                    4023.88989258
# Saturation                          0
# FlatField                           Corrected
# BackgroundReductionExtra            0.02
# BackgroundCorrectionConstant        0.026712
# Detector                            0
# Monitor                             0
# Pil_Roi0                            2.26962e+09
# SumForIntensity1                    2.26964e+09
# c3                                  0
# det                                 0
# mon                                 0
# pilai0                              2.26964e+09
# pilai1                              0
# pilct0                              2.2888e+09
# pilct1                              0
# pilroi0                             2.26962e+09
# pilroi1                             0
# sec                                 0.099
# title                               FRED636-P8881triaz-neat_0_00001.edf
# usaxs0                              0
################################################################################
q(A-1)                    I(q)                      Sig(q)                    
0.001528120678636446      69802.48012001744         3.697137629744752         
0.004584362035909338      62239.381766838625        2.4685856197779197        
0.00764060339318223       35073.83031838574         1.172027926202284         
0.010696844750455122      10177.95590391723         0.6313610947452621        
0.013753086107728013      2575.845600328139         0.2684385311613962        
0.016809327465000908      553.4140347253139         0.11639002956384557       
0.019865568822273798      110.5612617935465         0.04436526399886684       
0.022921810179546687      14.28288398761051         0.014668204455785394      
0.02597805153681958       1.8499357042632165        0.005494539768029486      
0.02903429289409247       0.4202763058452938        0.0023424408117370355     
0.03209053425136536       0.10391704799465407       0.0010941312825069921     
0.03514677560863825       0.09234720947665505       0.001063178711503506      
0.03820301696591114       0.11732755900062905       0.0009995280056562274     
0.04125925832318404       0.14566888183799204       0.0012253789543861015     
0.04431549968045693       0.16263975027712657       0.001134474312293087      
0.04737174103772982       0.16669290521605593       0.0011603186452144676     
0.050427982395002714      0.1524678939134411        0.0011040443201995698     
0.05348422375227561       0.13287927438662603       0.0009728561228740006     
0.0565404651095485        0.11124187028609656       0.0009154615053060843     
0.059596706466821386      0.09759093729001661       0.000733821382553092      
0.06265294782409428       0.09196706824606175       0.0007503239276000967     
0.06570918918136717       0.08864406337940413       0.0007199755539992538     
0.06876543053864007       0.0873793647481572        0.0007095583706425149     
0.07182167189591296       0.08337847360980986       0.0006759588940400804     
0.07487791325318585       0.07561215523183319       0.0005956729197631637     
0.07793415461045873       0.0664977095525159        0.0005817315999165661     
0.08099039596773164       0.05630487912932494       0.0005187284824031258     
0.08404663732500452       0.047780147606301955      0.00045612769019017847    
0.08710287868227741       0.041809468708817424      0.0004403552566982322     
0.0901591200395503        0.03926772671118471       0.000401440132963708      
0.0932153613968232        0.03668737382025855       0.00039112006865723995    
0.09627160275409609       0.03627261738658341       0.0003697430660778299     
0.09932784411136898       0.03485894790469044       0.00036247641485206815    
0.10238408546864187       0.031867259967797164      0.00034658297762985783    
0.10544032682591477       0.028474674695156656      0.0003276244258041465     
0.10849656818318766       0.025611015061437176      0.0003070538355218435     
0.11155280954046057       0.026149882355616723      0.00029109270425089855    
0.11460905089773346       0.028796740705463623      0.0003061126600729466     
0.11766529225500634       0.03265804639680953       0.00032399071520458904    
0.12072153361227923       0.034482590481648215      0.00033996816108453363    
0.12377777496955214       0.03500025970551519       0.0003218648503889035     
0.12683401632682503       0.03315312387857952       0.0003156589019556311     
0.12989025768409793       0.02912610995143268       0.00029701789952045715    
0.1329464990413708        0.026757390463609993      0.0002718753594854686     
0.13600274039864368       0.025875824614098427      0.0002687926797321155     
0.13905898175591658       0.026141857689191698      0.0002650434355713309     
0.1421152231131895        0.026069291361344366      0.00026791631923829865    
0.14517146447046236       0.026722108225948532      0.0002741616777412836     
0.14822770582773526       0.025889964282484728      0.0002485186540147215     
0.15128394718500815       0.025499139162537616      0.0002582923671140077     
0.15434018854228104       0.025140763139538218      0.0002456649122684458     
0.15739642989955394       0.02441998916588376       0.0002451454888540281     
0.16045267125682683       0.02344903021553053       0.00023874073047570494    
0.16350891261409972       0.022979443848175837      0.00022481258737389785    
0.16656515397137261       0.02219098979665033       0.00023119820855504653    
0.1696213953286455        0.021761343203735708      0.00021638217282262455    
0.17267763668591837       0.020379331786757725      0.0002144623890618911     
0.1757338780431913        0.019513387766934565      0.00020436191472189045    
0.1787901194004642        0.018807692678347265      0.00020064235313403176    
0.18184636075773708       0.017554233763130672      0.00019793771107914037    
0.18490260211500995       0.016202503307899612      0.00017839878815353806    
0.18795884347228284       0.015163415493438083      0.00017434490575268593    
0.19101508482955576       0.014599505276035296      0.0001708635766383251     
0.19407132618682865       0.013732779718990609      0.00016488590820653242    
0.19712756754410155       0.01360018938130448       0.0001664184115599729     
0.2001838089013744        0.013448362377759584      0.00015571762699757751    
0.2032400502586473        0.013140337495687519      0.00015816095072275355    
0.20629629161592022       0.01300253000940088       0.00015348458767606554    
0.20935253297319312       0.012644891999457258      0.00015296205431528348    
0.21240877433046598       0.011947854176794412      0.0001445056716268322     
0.21546501568773885       0.011406447493624012      0.00014247412607389735    
0.21852125704501177       0.0111844452605824        0.00014337806834752834    
0.2215774984022847        0.010914236267134862      0.0001357460194747892     
0.22463373975955755       0.010290488247628049      0.0001319598755680161     
0.22768998111683045       0.010421995453301932      0.0001308535700629515     
0.23074622247410337       0.010266668780557585      0.00013070422240797405    
0.23380246383137623       0.010238275002064381      0.0001299832665111084     
0.23685870518864913       0.01011187034128486       0.00012580368243225888    
0.239914946545922         0.009979367473068382      0.00012586392637038083    
0.2429711879031949        0.01003346738009562       0.0001252073902558037     
0.24602742926046783       0.010250967010163538      0.00012955618415130027    
0.2490836706177407        0.010024725992938636      0.0001208135800788819     
0.2521399119750136        0.010143308368347878      0.0001244438946965653     
0.25519615333228646       0.010121392896353715      0.00012516986339210727    
0.25825239468955935       0.010323995187240352      0.00012096393770176518    
0.26130863604683224       0.010204124303397288      0.0001229512951830977     
0.26436487740410514       0.010281368866034543      0.0001202995985082789     
0.2674211187613781        0.010609302543840519      0.00012388248654413505    
0.2704773601186509        0.010487720798081454      0.0001230667804572914     
0.2735336014759238        0.010866956680851426      0.00012124083704808244    
0.2765898428331967        0.010965792837235427      0.00012211501178207998    
0.2796460841904696        0.011101141080944057      0.0001235163173453318     
0.2827023255477425        0.011350874235666112      0.00012490750269561956    
0.2857585669050154        0.011789298400386554      0.00012514532441480642    
0.2888148082622883        0.011939170104441113      0.00012605433705822571    
0.2918710496195612        0.012068965904714547      0.0001243592202507363     
0.29492729097683407       0.012673886964800433      0.00012913612193053267    
0.29798353233410696       0.012700581474081929      0.0001267720663104741     
0.30103977369137985       0.013046504881065919      0.0001271797506735994     
0.30409601504865275       0.013311072591639156      0.00013139370012279215    
0.30715225640592564       0.013840184883360576      0.0001304003065527468     
0.31020849776319853       0.01441100689734553       0.00013562886969772066    
0.3132647391204714        0.014660802471669078      0.00013792976974143865    
0.3163209804777443        0.015542843268672838      0.00014145121805028398    
0.3193772218350172        0.01594316216254342       0.00014728635893048304    
0.3224334631922901        0.016650890397868462      0.0001454873995984288     
0.325489704549563         0.01779435699419404       0.0001510219611949378     
0.3285459459068359        0.018372930712186066      0.00015654634142717947    
0.3316021872641088        0.019197785975760658      0.00015923267533557886    
0.3346584286213817        0.020077520072093562      0.00016217974899154685    
0.3377146699786545        0.02074176852565873       0.0001632424315943434     
0.34077091133592746       0.021414654267892345      0.00016822227753666565    
0.3438271526932003        0.02208839891694861       0.00016931663018164453    
0.34688339405047325       0.022761508035069596      0.00017077738485839656    
0.34993963540774614       0.023416799530375294      0.00017337551273317094    
0.352995876765019         0.02431048944910604       0.000178266208267084      
0.3560521181222919        0.024963322339031552      0.0001809603172370728     
0.35910835947956476       0.025531283917956216      0.00017670265890564968    
0.3621646008368377        0.026482986699358207      0.00018751415537210806    
0.3652208421941106        0.026951102855949118      0.00018401565576802364    
0.36827708355138344       0.02756197345330987       0.00018959561483765556    
0.3713333249086564        0.02850461971455138       0.00018853783596077585    
0.37438956626592923       0.029047651437423584      0.00018872018133459813    
0.3774458076232021        0.028999007813183663      0.00019389928717619201    
0.38050204898047507       0.029363689539514612      0.000191870698209144      
0.3835582903377479        0.030034179680358118      0.00019376359381249265    
0.38661453169502086       0.03010095113012538       0.00019430572780753657    
0.3896707730522937        0.029740870160159062      0.0001913554407628922     
0.3927270144095666        0.030018784410820742      0.00019301799822211944    
0.39578325576683954       0.029589257844200818      0.00018801617144598786    
0.3988394971241124        0.029757579008232563      0.0001937382741555436     
0.40189573848138527       0.029567117597476274      0.0001901438245997636     
0.40495197983865816       0.028582349383338077      0.00018769455770476065    
0.40800822119593105       0.028429377740388347      0.00018126834166264493    
0.411064462553204         0.027675293535069926      0.0001830400195627917     
0.41412070391047684       0.02704274388810948       0.00018027223812935837    
0.41717694526774973       0.026690300097431747      0.00017738119206087       
0.4202331866250226        0.026233747164724888      0.000178271013423188      
0.4232894279822955        0.025164632181104794      0.00016978027939257057    
0.42634566933956847       0.0246855661321315        0.00016817623298665102    
0.4294019106968413        0.02406085564163371       0.0001606010540998627     
0.43245815205411414       0.0228299492272057        0.00015645797495529093    
0.4355143934113871        0.02258799815339848       0.00015440372155161203    
0.43857063476866          0.022002102188421167      0.00015271009866955044    
0.4416268761259329        0.021268066713293825      0.00014858691504395673    
0.4446831174832058        0.02034679327173489       0.00014214812011654384    
0.4477393588404786        0.019916866811108384      0.00014373147000858058    
0.45079560019775156       0.019055234897669703      0.00013607994701287664    
0.45385184155502445       0.018210872168076486      0.00013264451917053156    
0.45690808291229734       0.017721714588774928      0.0001321537270795869     
0.4599643242695703        0.017086376004140102      0.0001282837227532461     
0.4630205656268431        0.016279408355599156      0.0001247084072497174     
0.466076806984116         0.015614340158202766      0.00012015469954872415    
0.4691330483413889        0.015187753569381368      0.00011907009509942493    
0.4721892896986618        0.0146590528415358        0.00011658668780590165    
0.47524553105593476       0.014314633195129798      0.000115424988651233      
0.47830177241320754       0.013866065918322585      0.00011099908611981463    
0.4813580137704805        0.013484877353436515      0.00011090364738920432    
0.4844142551277534        0.013191213242218662      0.00010920703339302699    
0.4874704964850263        0.012933328764555455      0.00010607175932839998    
0.4905267378422992        0.012438072983986994      0.00010589304985950902    
0.493582979199572         0.01228946720410983       0.00010253806754969694    
0.4966392205568449        0.01211769260175908       0.00010249219331832311    
0.49969546191411784       0.011789456112585065      9.929826279609238e-05     
0.5027517032713907        0.011595969231682096      0.00010045273517006292    
0.5058079446286635        0.011500403866030363      9.903547091378059e-05     
0.5088641859859365        0.011169138924960301      9.47812662993858e-05      
0.5119204273432094        0.011165288337964702      9.771378641328034e-05     
0.5149766687004823        0.011042282690451669      9.513091286737116e-05     
0.5180329100577552        0.010788523972451777      9.531913223269815e-05     
0.521089151415028         0.010681678760903054      9.178130186996667e-05     
0.5241453927723009        0.01069150606944505       9.279920134345744e-05     
0.5272016341295739        0.010542809965987377      9.258389731655445e-05     
0.5302578754868468        0.01047071830269714       9.154199078346619e-05     
0.5333141168441197        0.010496993520041388      9.041827292047919e-05     
0.5363703582013924        0.010393273807389237      9.086865872397826e-05     
0.5394265995586653        0.010345362472684303      9.089716087453337e-05     
0.5424828409159383        0.010498528118879354      8.855524709870311e-05     
0.5455390822732112        0.010315716705378742      8.999367868067916e-05     
0.5485953236304841        0.010286174023724068      8.888652348061877e-05     
0.5516515649877569        0.010231682764561014      8.816100446479256e-05     
0.5547078063450298        0.010087140414996898      8.633647965208211e-05     
0.5577640477023028        0.01008283495754074       8.796042045694603e-05     
0.5608202890595757        0.009981485356070508      8.662785306291314e-05     
0.5638765304168486        0.009927030161602199      8.449535089501762e-05     
0.5669327717741214        0.009747108650419289      8.515656566141767e-05     
0.5699890131313943        0.009551441592586848      8.384789356471927e-05     
0.5730452544886673        0.009405582453451862      8.291633237762044e-05     
0.5761014958459402        0.009203507612505537      8.083474649475977e-05     
0.5791577372032131        0.00888964504822416       8.045403361001234e-05     
0.5822139785604858        0.008727593358415144      7.90909015988459e-05      
0.5852702199177587        0.008554941636131757      7.689777119491212e-05     
0.5883264612750316        0.008536591638449111      7.732572528278309e-05     
0.5913827026323046        0.008266486382168672      7.574499088577569e-05     
0.5944389439895775        0.007958704432607155      7.459044196441402e-05     
0.5974951853468503        0.007845145059671176      7.309593001374809e-05     
0.6005514267041232        0.007786833122155131      7.364633516069602e-05     
0.6036076680613961        0.007469943564866668      7.147087877502404e-05     
0.6066639094186691        0.007386192328605587      7.051758757683349e-05     
0.609720150775942         0.007237082198313876      6.972721973495638e-05     
0.6127763921332148        0.007213331326899118      6.997355928448311e-05     
0.6158326334904877        0.007123948083374254      6.844188909439647e-05     
0.6188888748477606        0.007028305731784661      6.821433537876497e-05     
0.6219451162050336        0.0069160519444497635     6.832352327387948e-05     
0.6250013575623065        0.006885682907983465      6.697039367629705e-05     
0.6280575989195792        0.006846705360696711      6.752787294079947e-05     
0.6311138402768521        0.00661081189082295       6.484140222403267e-05     
0.634170081634125         0.006820850409761532      6.76183964671872e-05      
0.637226322991398         0.00672413428464079       6.419793621622547e-05     
0.6402825643486709        0.00652782630863415       6.542238129699475e-05     
0.6433388057059437        0.006470838833519474      6.387279306291258e-05     
0.6463950470632166        0.006546897409970377      6.483924750043408e-05     
0.6494512884204895        0.006453419957325201      6.332081900173015e-05     
0.6525075297777624        0.006535017450784758      6.457491796020916e-05     
0.6555637711350354        0.006368587342225394      6.297420281240009e-05     
0.6586200124923082        0.006359763293519454      6.232576455321162e-05     
0.6616762538495811        0.006347469728423609      6.333015956210625e-05     
0.664732495206854         0.006419420063433784      6.252339686276875e-05     
0.6677887365641269        0.006388356826092188      6.250041929952495e-05     
0.6708449779213999        0.006381450398429571      6.247826678794534e-05     
0.6739012192786726        0.00632987301858335       6.209740666074762e-05     
0.6769574606359455        0.006329638575701467      6.100277291293729e-05     
0.6800137019932184        0.006285586268164975      6.140145484962379e-05     
0.6830699433504913        0.006170848932134584      6.150827612719557e-05     
0.6861261847077642        0.006221343944174412      6.027494906021497e-05     
0.6891824260650371        0.006282429758390733      6.095309107668442e-05     
0.69223866742231          0.006362343704752278      6.141794101815137e-05     
0.6952949087795829        0.006248273616931594      6.04402952249949e-05      
0.6983511501368558        0.00633647735073829       5.9209329868812565e-05    
0.7014073914941287        0.006276797570555514      6.117288890647145e-05     
0.7044636328514016        0.006276366305720167      5.999370701575679e-05     
0.7075198742086745        0.0061681422317139654     5.917631099974678e-05     
0.7105761155659474        0.006410662630667363      5.998848690980791e-05     
0.7136323569232202        0.0062516013982436254     6.0058458214467075e-05    
0.7166885982804931        0.006269232861383446      5.948944166836222e-05     
0.719744839637766         0.006291112744623331      5.9279906155929493e-05    
0.7228010809950389        0.006322419788007238      5.9439337439476885e-05    
0.7258573223523118        0.00632349572653887       5.970056831171188e-05     
0.7289135637095847        0.006325739118702034      5.911821442270211e-05     
0.7319698050668576        0.00636163995291692       5.904057510946133e-05     
0.7350260464241305        0.006444035386741413      5.965297900339823e-05     
0.7380822877814034        0.00645189671775249       5.992311930931492e-05     
0.7411385291386763        0.006290522949735658      5.866775175642657e-05     
0.7441947704959492        0.006400131803370353      5.8550602707051646e-05    
0.7472510118532221        0.00635002519925649       5.8910567306130976e-05    
0.750307253210495         0.006314683212557578      5.833468632729026e-05     
0.7533634945677679        0.006393738044833328      5.8807201134215384e-05    
0.7564197359250407        0.0064385837507287495     5.791595467883874e-05     
0.7594759772823136        0.006446373347402068      5.9249014471879724e-05    
0.7625322186395864        0.006361509307028438      5.772043279539933e-05     
0.7655884599968594        0.006318378849442167      5.753681944927975e-05     
0.7686447013541323        0.006466546069207542      5.8257089019109576e-05    
0.7717009427114052        0.00639030502058455       5.857951790534682e-05     
0.7747571840686781        0.00650555242688249       5.720043751226035e-05     
0.7778134254259509        0.006471498955954517      5.7769841038279515e-05    
0.7808696667832239        0.006511208157229656      5.810453233212491e-05     
0.7839259081404968        0.0065655339326494075     5.7344931307328075e-05    
0.7869821494977697        0.006601765859570246      5.822414195297216e-05     
0.7900383908550426        0.006589608082805951      5.8346152085971285e-05    
0.7930946322123154        0.00658705590714197       5.7304144254947016e-05    
0.7961508735695884        0.006615639181681696      5.737240655274279e-05     
0.7992071149268613        0.006703994705345934      5.9279023956905815e-05    
0.8022633562841341        0.006686880379000026      5.719413083094648e-05     
0.805319597641407         0.0067495675468358125     5.798931142618312e-05     
0.8083758389986798        0.006784623685533986      5.808330961639306e-05     
0.8114320803559528        0.0067933481244159405     5.848461918421905e-05     
0.8144883217132257        0.0068695395315980946     5.7717719292437715e-05    
0.8175445630704986        0.007044736782468762      5.935112118805935e-05     
0.8206008044277715        0.006877431834052348      5.767665366636766e-05     
0.8236570457850443        0.006974507595078396      5.8078980238968814e-05    
0.8267132871423172        0.007023002646051432      5.8549531858119406e-05    
0.8297695284995902        0.007067831369278475      5.8732470896950955e-05    
0.8328257698568631        0.007126151537140673      5.807775893405272e-05     
0.835882011214136         0.007165180846131735      5.8735422953292526e-05    
0.8389382525714087        0.00721294608157974       5.884301700408187e-05     
0.8419944939286816        0.0072781394208718125     5.881883504774814e-05     
0.8450507352859546        0.007179938636624474      5.755748700000818e-05     
0.8481069766432275        0.007395009172603364      5.930090729072814e-05     
0.8511632180005004        0.007396342059089166      5.880458713137174e-05     
0.8542194593577732        0.007539269074912804      5.9006529643703845e-05    
0.8572757007150461        0.007503306341973108      5.93565591818325e-05      
0.8603319420723191        0.00751685327830089       5.9357882854898706e-05    
0.8633881834295918        0.007651110245230971      5.9225047843176906e-05    
0.8664444247868647        0.0077104296857849145     5.966478417447878e-05     
0.8695006661441376        0.007671281383007705      5.969217444634849e-05     
0.8725569075014105        0.007828538249292473      5.9788538439873496e-05    
0.8756131488586835        0.007843472078662726      5.9827846187903576e-05    
0.8786693902159564        0.007934311504281135      6.0352249673471575e-05    
0.8817256315732293        0.008069750168561735      5.990676772098654e-05     
0.8847818729305021        0.008054066223892088      6.105341626192199e-05     
0.887838114287775         0.008118563853054093      6.045412792611933e-05     
0.8908943556450478        0.008015715816567976      5.9468195726247574e-05    
0.8939505970023207        0.008274848420238037      6.137663588172899e-05     
0.8970068383595936        0.008365251097672548      6.0670473540277154e-05    
0.9000630797168665        0.008419486775389144      6.056721874156345e-05     
0.9031193210741394        0.008499914966967403      6.1672941279692e-05       
0.9061755624314124        0.008472737316634973      6.058647544829007e-05     
0.9092318037886853        0.008642163124711095      6.136268549361315e-05     
0.9122880451459582        0.00867637678959672       6.201372541779595e-05     
0.9153442865032311        0.008857034263663884      6.119780584663847e-05     
0.918400527860504         0.008755679353187655      6.272478435462807e-05     
0.9214567692177767        0.008918900630546246      6.141228501680725e-05     
0.9245130105750496        0.009105847688683225      6.271447225713487e-05     
0.9275692519323225        0.009017044883763784      6.2471975024489e-05       
0.9306254932895954        0.009135731388286751      6.245335688312099e-05     
0.9336817346468683        0.009185246097194774      6.240369370088221e-05     
0.9367379760041412        0.009378925370159122      6.395991980630719e-05     
0.9397942173614142        0.009301527008318091      6.222708518173211e-05     
0.9428504587186871        0.0094859430474132        6.38352585920109e-05      
0.94590670007596          0.009482275715127072      6.266302338491643e-05     
0.9489629414332329        0.009615800953424009      6.344512388208418e-05     
0.9520191827905057        0.00969274591322304       6.329654196593102e-05     
0.9550754241477786        0.009877556295990284      6.40390893239859e-05      
0.9581316655050515        0.009837943721938242      6.361850648095269e-05     
0.9611879068623244        0.010132452833970487      6.494301110497384e-05     
0.9642441482195973        0.010235598836850499      6.469308640834256e-05     
0.9673003895768701        0.010083791848789622      6.453937351925693e-05     
0.9703566309341431        0.01035779759217009       6.458974523190355e-05     
0.973412872291416         0.010385263239870907      6.553324481485106e-05     
0.9764691136486889        0.010491106413985542      6.578883680130292e-05     
0.9795253550059618        0.01054531336863619       6.487480211426821e-05     
0.9825815963632346        0.010465422039469882      6.549247868207956e-05     
0.9856378377205075        0.010612269037936167      6.498050076328872e-05     
0.9886940790777804        0.010689030962668634      6.597321023143861e-05     
0.9917503204350533        0.010833653336000209      6.598343755249448e-05     
0.9948065617923262        0.010901339421826249      6.538551487326909e-05     
0.9978628031495991        0.011024145226572168      6.60744398552043e-05      
1.000919044506872         0.011111781054421562      6.606648245371424e-05     
1.0039752858641449        0.011282237109927347      6.669727117986456e-05     
1.0070315272214179        0.011150688231859145      6.632623500504545e-05     
1.0100877685786906        0.01128117596680719       6.630776134474365e-05     
1.0131440099359634        0.011367168746397528      6.673054067164646e-05     
1.0162002512932364        0.011537571568694905      6.71871448752701e-05      
1.0192564926505092        0.011590411227433074      6.763725366879355e-05     
1.0223127340077822        0.011550810003996546      6.673591662003567e-05     
1.0253689753650552        0.01164530828201346       6.708796291747162e-05     
1.028425216722328         0.011683110000505734      6.699172893320267e-05     
1.031481458079601         0.011848481636833375      6.793894924588753e-05     
1.0345376994368738        0.01193001975049173       6.73174382104515e-05      
1.0375939407941468        0.012016410846793807      6.767009280258005e-05     
1.0406501821514196        0.012043077481132383      6.682950024128754e-05     
1.0437064235086924        0.012092790517357038      6.871732490232051e-05     
1.0467626648659654        0.012196135211203104      6.706324535507788e-05     
1.0498189062232381        0.012278943438978849      6.826193444539596e-05     
1.0528751475805112        0.012411162585815653      6.857387718837358e-05     
1.055931388937784         0.012628065678960746      6.824396846904297e-05     
1.058987630295057         0.01254331456108182       6.873988914184864e-05     
1.06204387165233          0.012624072531448427      6.801497625474213e-05     
1.0651001130096027        0.012767234826193182      6.986416408297173e-05     
1.0681563543668757        0.012767222053458071      6.821114066300831e-05     
1.0712125957241485        0.012873188773646913      6.96319165980503e-05      
1.0742688370814213        0.013031017794495278      6.889658271423856e-05     
1.0773250784386943        0.012984626595099472      6.856613312313103e-05     
1.080381319795967         0.013058825142313081      6.898407956087493e-05     
1.08343756115324          0.013143205370905716      6.918470830883242e-05     
1.0864938025105129        0.013280382705652188      6.95373694144107e-05      
1.0895500438677859        0.013343176109202461      6.985441251016353e-05     
1.0926062852250589        0.013383851834266146      6.916242910740861e-05     
1.0956625265823317        0.013397869730490381      6.98805862353053e-05      
1.0987187679396047        0.01356062996501902       6.943465865603885e-05     
1.1017750092968774        0.013691129438828283      7.052424329899298e-05     
1.1048312506541502        0.013701392385800126      7.000882185017853e-05     
1.1078874920114232        0.013790910553764413      7.021643406605661e-05     
1.110943733368696         0.013765201274242803      6.993128623211889e-05     
1.113999974725969         0.013987441457388552      6.951048447483552e-05     
1.1170562160832418        0.014069476509257094      7.123743971884735e-05     
1.1201124574405148        0.014174853864650758      6.978657128718782e-05     
1.1231686987977878        0.014297031819236953      7.144807766589876e-05     
1.1262249401550606        0.014335673262227783      7.036426273075529e-05     
1.1292811815123336        0.01428250383140376       7.134212760734725e-05     
1.1323374228696061        0.014462168302250103      7.043019648528657e-05     
1.1353936642268792        0.014589069161253965      7.178846817140691e-05     
1.1384499055841522        0.014617558517278494      7.099182788300508e-05     
1.141506146941425         0.014653454895896012      7.131148569803391e-05     
1.144562388298698         0.014839794212591411      7.105107209416967e-05     
1.1476186296559707        0.014902234676754077      7.1060235380309e-05       
1.1506748710132437        0.01498046607771216       7.194863253920597e-05     
1.1537311123705167        0.015147319935224394      7.174458862577706e-05     
1.1567873537277895        0.015174837196255508      7.201341355415437e-05     
1.1598435950850625        0.01524885765207891       7.20463361349868e-05      
1.162899836442335         0.015458100946470581      7.267473378586503e-05     
1.165956077799608         0.015568447534285556      7.263701505146877e-05     
1.169012319156881         0.015577316433465223      7.226959251643282e-05     
1.1720685605141539        0.015713809137615678      7.347433532837365e-05     
1.1751248018714269        0.01583822176963059       7.179245019981579e-05     
1.1781810432286997        0.01611777523119065       7.364288541140644e-05     
1.1812372845859727        0.01605715975945082       7.246906388493747e-05     
1.1842935259432454        0.01622739919707093       7.392945947344778e-05     
1.1873497673005184        0.01654714033183381       7.35762216962415e-05      
1.1904060086577912        0.01633824699284473       7.412037714886733e-05     
1.193462250015064         0.016726939365505702      7.42161690667101e-05      
1.196518491372337         0.01683416600771346       7.431522731816997e-05     
1.19957473272961          0.016769110924276513      7.447084398994546e-05     
1.2026309740868828        0.016943781635029406      7.451256987618005e-05     
1.2056872154441558        0.017241805888598673      7.445904153931501e-05     
1.2087434568014286        0.017354488289229187      7.491667292370443e-05     
1.2117996981587016        0.017443657719763705      7.555883566525035e-05     
1.2148559395159744        0.017726880319299847      7.575543269265107e-05     
1.2179121808732474        0.018106405571810532      7.799401331483488e-05     
1.2209684222305202        0.018144369646159845      7.742566839977777e-05     
1.224024663587793         0.018334514250591075      7.883457487870711e-05     
1.227080904945066         0.018449159439674772      7.904887001678526e-05     
1.230137146302339         0.018698660593690686      7.995639719339015e-05     
1.2331933876596117        0.01890794227913307       7.909204892071566e-05     
1.2362496290168847        0.019102803356289347      8.098151022694319e-05     
1.2393058703741575        0.019329283441627862      8.036584442349704e-05     
1.2423621117314305        0.01924668305116611       8.240139267316221e-05     
1.2454183530887033        0.019538963895380623      8.209853770838702e-05     
1.2484745944459763        0.019891907480555134      8.495030672372402e-05     
1.251530835803249         0.020045985619422307      8.420266356813882e-05     
1.2545870771605219        0.020162088703382503      8.647593854006058e-05     
1.2576433185177949        0.0205380805272122        8.606837466729356e-05     
1.2606995598750677        0.020610687789629576      8.691146778507884e-05     
1.2637558012323407        0.020746691023067143      8.738864938476258e-05     
1.2668120425896137        0.02113087201371721       8.851408816300047e-05     
1.2698682839468864        0.021290175672072434      8.957679384601285e-05     
1.2729245253041594        0.021698964408330752      9.018608413862493e-05     
1.2759807666614322        0.0215533591751004        9.05335454315683e-05      
1.2790370080187052        0.021838525354812607      9.101214823313973e-05     
1.282093249375978         0.022185423031996686      9.13116092229458e-05      
1.2851494907332508        0.022427129644470103      9.27636786028451e-05      
1.2882057320905238        0.022510595433094197      9.122409515203635e-05     
1.2912619734477966        0.02259914260388763       9.380213684561072e-05     
1.2943182148050696        0.023059625322334232      9.298438122538793e-05     
1.2973744561623426        0.023115404031197655      9.483807656682619e-05     
1.3004306975196154        0.02340038909590313       9.42625113033338e-05      
1.3034869388768884        0.023631403338994016      9.586138637787469e-05     
1.3065431802341612        0.023811387420807063      9.587652616684527e-05     
1.3095994215914342        0.024007362200511292      9.622605959483968e-05     
1.312655662948707         0.02407190780886058       9.599009370573301e-05     
1.3157119043059797        0.024304544317612465      9.786483785136134e-05     
1.3187681456632527        0.024585533356741143      9.708326494569949e-05     
1.3218243870205255        0.02479713537354245       9.985167627725515e-05     
1.3248806283777985        0.024893628673741206      9.842256665302871e-05     
1.3279368697350715        0.02503201337424517       9.970684625387252e-05     
1.3309931110923443        0.02538033838485091       0.00010013548854954938    
1.3340493524496173        0.025596398536635867      9.962474753813481e-05     
1.33710559380689          0.02560105168609829       0.00010172075846050966    
1.340161835164163         0.025747096843022118      9.997471464923791e-05     
1.3432180765214359        0.026157204934200092      0.00010274363516715387    
1.3462743178787087        0.02632802419336458       0.00010289471699686908    
1.3493305592359817        0.026343109441536842      0.00010289768792231208    
1.3523868005932544        0.026680251559828456      0.00010379734988914063    
1.3554430419505274        0.026831195378263794      0.00010438149198208127    
1.3584992833078002        0.027073612201492746      0.0001031722728674819     
1.3615555246650732        0.027293300931918035      0.00010660239366553566    
1.3646117660223462        0.027634309558013475      0.00010494095494664737    
1.367668007379619         0.027750684179173358      0.00010667474721348209    
1.3707242487368918        0.0279228595754635        0.00010609539984661546    
1.3737804900941648        0.028261178140752085      0.00010743140053738257    
1.3768367314514376        0.028284806035031786      0.00010888497184652568    
1.3798929728087106        0.02851952657562148       0.00010661773397450628    
1.3829492141659834        0.02868027511907624       0.0001092922410498476     
1.3860054555232564        0.02887519256282297       0.00010841236996647697    
1.3890616968805292        0.029122983907475346      0.00010983177470261881    
1.3921179382378022        0.029402802227736356      0.00011077046401424516    
1.3951741795950752        0.029261176656970186      0.00010926810545150157    
1.398230420952348         0.029561212468349484      0.00011143257864643199    
1.4012866623096207        0.029758858185052757      0.00011050009779135595    
1.4043429036668937        0.029941766450386077      0.00011110368455592297    
1.4073991450241665        0.02996613994831892       0.00011288847369813072    
1.4104553863814395        0.03024140557085383       0.00011221778818607131    
1.4135116277387123        0.03014401928604557       0.00011147018608499288    
1.4165678690959853        0.03044092304599793       0.00011443848534327069    
1.419624110453258         0.030475844032168298      0.00011229753430602652    
1.422680351810531         0.03068739123205343       0.00011288272184043441    
1.425736593167804         0.030693098197682823      0.00011450934828531577    
1.4287928345250769        0.03104577264925474       0.00011388524818624419    
1.4318490758823497        0.030870696281835         0.00011585486035044042    
1.4349053172396224        0.031276087682397265      0.00011420119712202045    
1.4379615585968955        0.031350239028555556      0.00011476436647847384    
1.4410177999541685        0.03147267511624022       0.00011593778678955195    
1.4440740413114412        0.03116506656510202       0.00011416933241317893    
1.4471302826687142        0.03144704170129211       0.0001164087166263346     
1.450186524025987         0.0316204278566837        0.00011638422369541635    
1.45324276538326          0.0316352244543506        0.0001157869053765253     
1.456299006740533         0.031779150027864356      0.00011709233841648255    
1.4593552480978058        0.0316621233873896        0.00011570462835813632    
1.4624114894550786        0.031505850056196966      0.0001165043189417229     
1.4654677308123514        0.031893411691370194      0.00011740136368782439    
1.4685239721696244        0.031849913305459596      0.00011674124227392061    
1.4715802135268974        0.0318042662905677        0.00011723311018998869    
1.4746364548841702        0.03158557313483086       0.00011711770385534232    
1.4776926962414432        0.03153647079501075       0.00011603242947762929    
1.480748937598716         0.03177049852519205       0.00011721882928490733    
1.483805178955989         0.031853624905385076      0.00011806220471986131    
1.4868614203132617        0.031568503203670883      0.0001159866860808332     
1.4899176616705347        0.031588383080780914      0.0001172744659803348     
1.4929739030278075        0.031510922362026586      0.0001186096922147962     
1.4960301443850803        0.03143991378322026       0.00011569862958287877    
1.4990863857423533        0.0314120442091406        0.00011655042938088285    
1.5021426270996263        0.031360265393273024      0.00011851083725520759    
1.505198868456899         0.031136522295973086      0.00011526741610790233    
1.508255109814172         0.031091488086254258      0.00011748376932919016    
1.5113113511714449        0.03106955080110146       0.00011714584690413922    
1.5143675925287179        0.031003099398068026      0.00011520025393537492    
1.5174238338859907        0.03092318519769614       0.00011673667311445652    
1.5204800752432637        0.030860886037831648      0.00011683027734471305    
1.5235363166005365        0.030689822296591753      0.00011618936504469693    
1.5265925579578092        0.030267902876898102      0.00011575435501577125    
1.5296487993150822        0.03030837063600247       0.00011596300683635496    
1.5327050406723552        0.030141393328746272      0.00011430061820855471    
1.535761282029628         0.030023999291492385      0.00011541864136743666    
1.538817523386901         0.02988854151918054       0.00011502773648329774    
1.5418737647441738        0.02977014088874131       0.00011524413716593029    
1.5449300061014468        0.029373606199294154      0.00011470935766436266    
1.5479862474587196        0.02946356189093649       0.00011408010708166113    
1.5510424888159926        0.029261879046659025      0.00011315727489856368    
1.5540987301732654        0.029145878490388157      0.00011390318557474991    
1.5571549715305382        0.028929171170917277      0.00011491905845500404    
1.5602112128878112        0.028715027970230535      0.00011255176557072346    
1.563267454245084         0.028593771717734532      0.00011297588222697552    
1.566323695602357         0.0282108942353475        0.00011204106547212855    
1.56937993695963          0.028190768894865718      0.00011253690981536954    
1.5724361783169027        0.027795320572079688      0.00011129185992006758    
1.5754924196741757        0.02773393864125233       0.00011208373707063883    
1.5785486610314485        0.027454698311428594      0.00011136626908930716    
1.5816049023887213        0.027501481093589405      0.00010994472611546031    
1.5846611437459943        0.02715622434388894       0.0001113483124649978     
1.587717385103267         0.026815999888413686      0.0001095714747965002     
1.59077362646054          0.026606152282385526      0.00010904678864324871    
1.5938298678178129        0.02650915880315572       0.00011027221550006644    
1.5968861091750859        0.026352548098527124      0.00010902169059061198    
1.599942350532359         0.026046824389421002      0.00010735097809738628    
1.6029985918896317        0.025724511398121964      0.00010789247485976574    
1.6060548332469047        0.025482040587182096      0.0001088503600804143     
1.6091110746041775        0.02539716410875487       0.0001065830645461042     
1.6121673159614502        0.024964198145591823      0.00010641500996742374    
1.6152235573187232        0.024697517325820657      0.0001068447144651762     
1.618279798675996         0.0244552371164821        0.00010441288473423985    
1.621336040033269         0.024365162686358098      0.00010469193602754316    
1.6243922813905418        0.023984859146087997      0.00010696246382158776    
1.6274485227478148        0.02376183030421387       0.00010295729923199505    
1.6305047641050878        0.023763648004840973      0.00010301266461414174    
1.6335610054623606        0.023301261169710177      0.00010339557331324659    
1.6366172468196336        0.022885093094193495      0.00010351268053210339    
1.6396734881769064        0.02263220608750576       0.00010128676681435459    
1.6427297295341792        0.022553496568948398      0.00010104750464311046    
1.6457859708914522        0.022338735275669715      0.00010211318028826437    
1.648842212248725         0.021941778775951302      9.969888581196956e-05     
1.651898453605998         0.021742862208733532      9.996915418401993e-05     
1.6549546949632707        0.021431942608119408      9.986895289816428e-05     
1.6580109363205437        0.021232940779756238      9.824367773022849e-05     
1.6610671776778168        0.020936376408073255      9.788973619535426e-05     
1.6641234190350895        0.020693329252904246      9.734704341869048e-05     
1.6671796603923625        0.020524387476826934      9.944457207637106e-05     
1.6702359017496353        0.02025555876684853       9.511029274455526e-05     
1.673292143106908         0.01972580791626154       9.482532004825491e-05     
1.676348384464181         0.01973851635851024       9.615801162848741e-05     
1.679404625821454         0.01951340741015432       9.574365069348044e-05     
1.682460867178727         0.019330746229969185      9.486407016559628e-05     
1.6855171085359997        0.018972230830799353      9.250494974899944e-05     
1.6885733498932727        0.01883334686585647       9.392419195640606e-05     
1.6916295912505455        0.01856801096881041       9.267458159425054e-05     
1.6946858326078185        0.018395060819072204      9.159051952360896e-05     
1.6977420739650915        0.018266854343493143      9.160314115913485e-05     
1.7007983153223643        0.01800593477901417       9.179596311898535e-05     
1.703854556679637         0.01804298252581295       9.093037959115975e-05     
1.70691079803691          0.017720577576735605      9.062552170463722e-05     
1.7099670393941828        0.017744600696446212      9.075399873211295e-05     
1.7130232807514558        0.017265425630692374      8.930580229513733e-05     
1.7160795221087286        0.017224020591902794      8.830329013009909e-05     
1.7191357634660016        0.017054953321412818      8.851728230324513e-05     
1.7221920048232746        0.016901318259284714      8.86364489520737e-05      
1.7252482461805474        0.016844714222901395      8.792512812193778e-05     
1.7283044875378204        0.01684743571686016       8.844863473041049e-05     
1.7313607288950932        0.01663392281415663       8.969335942339698e-05     
1.7344169702523664        0.016403404300877843      8.928286673350988e-05     
1.737473211609639         0.016217936396166394      8.983536880973847e-05     
1.7405294529669122        0.01598542570219025       8.955723992958099e-05     
1.7435856943241848        0.016021220330914805      9.0052009623511e-05       
1.746641935681458         0.015601529163650065      8.938960238465909e-05     
1.7496981770387308        0.015788881495655552      9.05731357535794e-05      
1.7527544183960033        0.015414303489989767      8.918636158630588e-05     
1.7558106597532765        0.015398489179777595      8.901329405520003e-05     
1.7588669011105493        0.01529510765199265       8.957802587729803e-05     
1.7619231424678223        0.015095599275508898      8.846702306075863e-05     
1.7649793838250951        0.015049718559272476      8.881906535745684e-05     
1.7680356251823681        0.01487371647517453       8.86551758544486e-05      
1.771091866539641         0.014812684184093247      8.881065252250273e-05     
1.774148107896914         0.01470685517367728       8.798741802788416e-05     
1.7772043492541867        0.01443378069713297       8.789601767555494e-05     
1.7802605906114595        0.014514989588205537      8.873144747564428e-05     
1.7833168319687325        0.014263427897127551      8.823315879907607e-05     
1.7863730733260053        0.014235688607085926      8.772218563351054e-05     
1.7894293146832783        0.014087020664891377      8.766905192408298e-05     
1.792485556040551         0.014059109496032438      8.808397204840541e-05     
1.7955417973978243        0.013974801535171815      8.828099290001671e-05     
1.7985980387550968        0.013722502992006457      8.792065708560725e-05     
1.80165428011237          0.013633804028604483      8.677137667653446e-05     
1.8047105214696426        0.013448687136828338      8.732004258323347e-05     
1.8077667628269154        0.013527726588208168      8.734672291130306e-05     
1.8108230041841886        0.013488346298001719      8.71990691727937e-05      
1.8138792455414612        0.013285541920928559      8.723495398474417e-05     
1.8169354868987344        0.01324878260205321       8.753760039449669e-05     
1.819991728256007         0.012949695891436951      8.622078511120269e-05     
1.8230479696132802        0.012918705460740875      8.593657072979173e-05     
1.826104210970553         0.01275516059055866       8.566728089994384e-05     
1.829160452327826         0.012761580955174521      8.640975665794823e-05     
1.8322166936850988        0.012624257006064123      8.747664614590774e-05     
1.8352729350423718        0.012434216395630408      8.513497007270435e-05     
1.8383291763996445        0.012250456123303655      8.796683288666093e-05     
1.8413854177569173        0.012421676265437678      8.912598144883e-05        
1.8444416591141903        0.012100616646138191      8.948324948623668e-05     
1.8474979004714631        0.011935734195217613      9.034020159689419e-05     
1.8505541418287361        0.012233433409728042      9.159860227768547e-05     
1.853610383186009         0.012091750817189707      9.332566992087702e-05     
1.856666624543282         0.012114750692614104      9.267257007139551e-05     
1.8597228659005547        0.012025581356966096      9.33006088928675e-05      
1.862779107257828         0.0117650732115334        9.420228241027941e-05     
1.8658353486151005        0.01162998564785408       9.307233201683975e-05     
1.8688915899723733        0.01174505367795112       9.498944922774442e-05     
1.8719478313296463        0.011517598255092314      9.53672476634198e-05      
1.875004072686919         0.011540962345584578      9.534726682784559e-05     
1.8780603140441923        0.011469425586410533      9.748255619563286e-05     
1.8811165554014648        0.01144238222738205       9.655235948878964e-05     
1.884172796758738         0.011264922351553693      9.664869706765071e-05     
1.8872290381160108        0.011306929285825457      9.747539212039296e-05     
1.8902852794732838        0.010937091979430725      9.662764550233889e-05     
1.8933415208305566        0.011205760399630432      9.847710907707414e-05     
1.8963977621878296        0.010869097667107013      9.900379008024067e-05     
1.8994540035451024        0.010938757723459768      9.865650199127945e-05     
1.9025102449023752        0.010681885020731656      9.911613096790707e-05     
1.9055664862596482        0.010606011797772943      9.969453237026002e-05     
1.908622727616921         0.010733794548259358      9.993120523686802e-05     
1.911678968974194         0.010499792282561923      0.00010003344290373872    
1.9147352103314668        0.01056961286643773       0.00010183194990648822    
1.9177914516887398        0.01034560018952251       0.0001012989742269129     
1.9208476930460125        0.010394594194234675      0.00010110552411429641    
1.9239039344032858        0.010214195454847712      0.00010205500605945736    
1.9269601757605583        0.010254112571981064      0.00010288063964390682    
1.9300164171178311        0.010206975669050024      0.00010318320472039917    
1.9330726584751041        0.010210818176197508      0.00010494048404671973    
1.936128899832377         0.01020018807391053       0.00010561106757852459    
1.9391851411896501        0.010081811071075676      0.00010567909159267679    
1.9422413825469227        0.009978485663167587      0.00010494153274867272    
1.945297623904196         0.009958487856812968      0.00010647931333810925    
1.9483538652614685        0.009855119828906926      0.00010658391759798286    
1.9514101066187417        0.009793456420723335      0.00010708391466554608    
1.9544663479760145        0.009721800315335266      0.00010754040945969642    
1.9575225893332875        0.009740543801697437      0.00010945142811378667    
1.9605788306905603        0.009716066363330302      0.00010938025084187211    
1.963635072047833         0.00957142552622356       0.0001086302888563543     
1.966691313405106         0.009467499408381607      0.00011009842832307195    
1.9697475547623788        0.009450215331983643      0.00011050255689830665    
1.9728037961196518        0.009199890062028508      0.0001106797880021089     
1.9758600374769246        0.009398522564472576      0.00011220001405981702    
1.9789162788341976        0.009226720022437195      0.00011256929245941747    
1.9819725201914704        0.00897144412556559       0.00011236144027185514    
1.9850287615487434        0.00917677323334656       0.00011399144442359607    
1.9880850029060162        0.009184003407549143      0.00011489238402563425    
1.991141244263289         0.009124327241453317      0.0001157581030742739     
1.994197485620562         0.008853032699241628      0.00011513226217259588    
1.9972537269778348        0.008937241590038713      0.00011651336474577566    
2.0003099683351078        0.008967202516962985      0.00011957826109672555    
2.0033662096923806        0.008942377469652199      0.00011907534957983648    
2.0064224510496538        0.00887192196827949       0.00012017706457934296    
2.0094786924069266        0.008819950602181275      0.00012058242927226173    
2.0125349337641993        0.00884487648604418       0.00012196564803087164    
2.015591175121472         0.00858756923519744       0.00012185937658258356    
2.018647416478745         0.008653101602571317      0.00012398373661495074    
2.021703657836018         0.008782072654618684      0.00012556169024191373    
2.024759899193291         0.008555833901269997      0.00012459250377397095    
2.0278161405505637        0.008603554281486592      0.00012671172076629138    
2.0308723819078365        0.008497245017934788      0.00012828846000046643    
2.0339286232651097        0.008324922217480178      0.00012716733621460113    
2.0369848646223825        0.00842532877267954       0.00012964155984017173    
2.0400411059796557        0.008552884644358135      0.0001310385774266274     
2.043097347336928         0.008408745349941009      0.0001311428996156826     
2.0461535886942013        0.008386867890940827      0.00013128638555950497    
2.049209830051474         0.008142805867621363      0.00013036309060044925    
2.052266071408747         0.00807527033046922       0.00013119435293129262    
2.05532231276602          0.008159995790924883      0.00013455046664465008    
2.0583785541232924        0.008124901782543988      0.0001338447917141272     
2.0614347954805656        0.007973850292421923      0.00013381244022132334    
2.0644910368378384        0.008052927519019652      0.000137060433049022      
2.0675472781951116        0.007827222902668251      0.00013670454905623645    
2.0706035195523844        0.007926032050680112      0.0001384940849483996     
2.073659760909657         0.007975002863232326      0.00014016061637048125    
2.07671600226693          0.007924469350630639      0.0001403913631339188     
2.0797722436242028        0.007607996003935063      0.0001383764467157411     
2.082828484981476         0.007509368484912694      0.000139498360012252      
2.0858847263387488        0.007749716805691228      0.00014242830814859       
2.0889409676960216        0.008062067833423808      0.00014731884462932253    
2.0919972090532943        0.007958953644582037      0.00014918335939181988    
2.0950534504105676        0.007689612056524301      0.00014742494821904338    
2.0981096917678403        0.007665103999845638      0.00014781252638599936    
2.1011659331251136        0.007541005151711191      0.00014921173301390587    
2.104222174482386         0.0075146027575321425     0.0001507259337555476     
2.107278415839659         0.007744432685055512      0.00015467869933574713    
2.110334657196932         0.007650612188546258      0.0001564718103856241     
2.1133908985542047        0.007473268941831299      0.00015557898939645666    
2.116447139911478         0.007542929133755306      0.00015789697905501857    
2.1195033812687503        0.0076450947539084095     0.00016151626717197509    
2.1225596226260235        0.007497855606702982      0.00016260026163642617    
2.1256158639832963        0.007357381043529009      0.00016117868954630476    
2.1286721053405695        0.007351053811114673      0.00016361382114313703    
2.1317283466978423        0.007119100603848566      0.00016209341455770593    
2.134784588055115         0.0075579825811236635     0.00016687573620786258    
2.137840829412388         0.007369760799550329      0.00016590320751478765    
2.1408970707696606        0.007405064243285091      0.00016718331382655757    
2.143953312126934         0.007188661306711655      0.00016690911415047423    
2.1470095534842066        0.007118906859918038      0.00016754176988638495    
2.1500657948414794        0.007289263727868816      0.00017019929139050447    
2.153122036198752         0.007085925934262992      0.00016902227104639145    
2.1561782775560254        0.007445606246299754      0.00017452744397805815    
2.159234518913298         0.00696060421520678       0.0001699982430198142     
2.1622907602705714        0.0067605163182224        0.0001696648333326633     
2.1653470016278438        0.0070775182796117735     0.00017432001382636467    
2.1684032429851166        0.00707348358529676       0.00017655053990273264    
2.17145948434239          0.006895588801001825      0.00017569248693709318    
2.1745157256996626        0.006507583689991608      0.00017172967230894777    
2.177571967056936         0.006877771889201805      0.00017830468172729466    
2.180628208414208         0.006972240804815689      0.0001813440181496409     
2.1836844497714814        0.006998892689310903      0.000181818715703757      
2.186740691128754         0.0068091278310590374     0.00018224655217793437    
2.1897969324860274        0.006802206115243556      0.0001837234754617954     
2.1928531738433           0.006712929925248752      0.000184110120935623      
2.195909415200573         0.006466214625790748      0.00018267415935214362    
2.1989656565578457        0.006545108040558282      0.0001854482976594291     
2.2020218979151185        0.007155229922553547      0.00019609914635584146    
2.2050781392723917        0.006572495455479272      0.0001901198193036604     
2.2081343806296645        0.006760988937793393      0.000195105239041316      
2.2111906219869373        0.006581597077599531      0.0001939394260367133     
2.21424686334421          0.0067454949382396105     0.00019874053689960785    
2.2173031047014833        0.006696686168968621      0.0001995526099530863     
2.220359346058756         0.006702593996615526      0.00020168706638862716    
2.223415587416029         0.0064591717988506        0.00020103989770320157    
2.2264718287733016        0.006880864563872786      0.000210252702725459      
2.2295280701305744        0.006369764946287049      0.0002009247434163707     
2.2325843114878476        0.006548047020997016      0.00020645254192396545    
2.2356405528451204        0.006925724058584948      0.00021753214173320492    
2.238696794202393         0.00684613169096745       0.00021938869892664943    
2.241753035559666         0.006494169917944357      0.00021442158519341544    
2.244809276916939         0.006682596132498976      0.00022264584224287713    
2.247865518274212         0.00622189000085106       0.0002156161470587429     
2.250921759631485         0.006552154083237594      0.00022607653518913647    
2.253978000988758         0.006632703837806344      0.00023043956398741274    
2.257034242346031         0.0060712560552273745     0.00022414105500319638    
2.2600904837033036        0.006417900895621812      0.00023597451755578394    
2.2631467250605763        0.006483471577876087      0.00023895928787298477    
2.2662029664178496        0.006079553793874049      0.00023644136530232468    
2.2692592077751224        0.005985969605986405      0.00023732495785764115    
2.272315449132395         0.006339605550994374      0.0002489665028205295     
2.275371690489668         0.0064168495421691625     0.000254519819691331      
2.278427931846941         0.00635334418438139       0.00025850313669484505    
2.281484173204214         0.006587200261241171      0.0002677660597859141     
2.2845404145614867        0.0061962932484921985     0.00026098430227882623    
2.2875966559187595        0.006172341511913268      0.0002617827293327919     
2.2906528972760323        0.0067765431734293545     0.00028693493107372867    
2.2937091386333055        0.0055883543910768        0.00026701809937256643    
2.2967653799905783        0.006350841017131014      0.0002891085020403616     
2.299821621347851         0.0063559285858415665     0.0002985377358440355     
2.302877862705124         0.005807110569023595      0.000293483789161866      
2.305934104062397         0.005869332919039903      0.00030214078536574683    
2.30899034541967          0.0063458453451303715     0.0003201043306706891     
2.312046586776943         0.006170356570795037      0.0003281191589229354     
2.3151028281342154        0.0059458131003182185     0.00033116971116223525    
2.3181590694914886        0.006232744344903841      0.0003517558808208762     
2.3212153108487614        0.0060674870025042614     0.00035817969672411387    
2.324271552206034         0.006022004859000601      0.00036901278839300333    
2.3273277935633074        0.006093239022878123      0.0003812972306991119     
2.33038403492058          0.006829833987568162      0.0004233449323773034     
2.333440276277853         0.006288083737121083      0.00042804917442183224    
2.336496517635126         0.0060497400692153015     0.0004397414917245004     
2.339552758992399         0.005212589404705289      0.00044748756247287616    
2.342609000349672         0.006134649702592805      0.0005080862669234935     
2.3456652417069446        0.006591657118118276      0.000563476492240785      
2.3487214830642174        0.006249859262660321      0.0006058570911406203     
2.35177772442149          0.005484981932200308      0.0006420755712644818     
2.3548339657787634        0.005079174878718616      0.0007275883730046248     
2.357890207136036         0.004564315716372005      0.0008295500012476402     
2.360946448493309         0.006596596647735708      0.0013389430161915561     
2.3640026898505817        0.006325793833098174      0.0029335904708101077     
