# Supplementary material for: Can Gas Absorption be Tuned in a Multifunctional Ionic Liquid?
Source: ChemSusChem. 2025 Sep 2;18(20):e202501347. doi: 10.1002/cssc.202501347 (PMC12548951; doi:10.1002/cssc.202501347)
Supplement: Supplementary file 1 — Supplementary Material [file CSSC-18-e202501347-s001.zip › SAXS/ZIF-8.dat]

################################################################################
# EDF_DataBlockID                     0.Image.Psd
# EDF_BinarySize                      4366944
# EDF_HeaderSize                      2048
# ByteOrder                           LowByteFirst
# DataType                            FloatValue
# Dim_1                               1028
# Dim_2                               1062
# Image                               0
# HeaderID                            EH:000000:000000:000000
# Size                                4366944
# Center_1                            606.9937
# Center_2                            650.9818
# DDummy                              0.6
# Delta                               0
# Dummy                               -1.5
# ExposureTime                        3600
# Gamma                               0
# Intensity1                          1.2146e-09
# PSize_1                             7.5e-05
# PSize_2                             7.5e-05
# SampleDistance                      0.1
# SampleEnvKind                       saxs
# SampleEnvPN                         Capillaries
# SampleEnvSN                         471
# Temperature                         116
# Thickness                           0
# WaveLength                          1.54189e-10
# Wavelength                          1.54189e-10
# det0x                               0
# det0x_dial                          10.3188
# det0xvd                             0
# det0xvd_dial                        0
# det0y                               99.9982
# det0y_dial                          2855.74
# det0z                               0
# det0z_dial                          3.89502
# det0zvd                             0
# det0zvd_dial                        0
# s1bot                               -0.3
# s1bot_dial                          -0.587344
# s1hl                                0.3
# s1hl_dial                           -3.23078
# s1hr                                0.3
# s1hr_dial                           2.64797
# s1top                               0.9
# s1top_dial                          -0.430781
# s2bot                               -0.1
# s2bot_dial                          0.66375
# s2hl                                0.2
# s2hl_dial                           1.12344
# s2hr                                0.2
# s2hr_dial                           0.0384375
# s2top                               0.5
# s2top_dial                          -2.51703
# wind                                2.98566e-06
# wind_dial                           79.955
# x                                   23.8
# x_dial                              25.1
# z                                   11.9993
# z_dial                              29.1993
# CountCutoff                         15302458
# DetectorModel                       Dectris EIGER2 Si 1M, S/N E-02-0309
# ThresholdSetting                    4023.88989258
# Saturation                          0
# FlatField                           Corrected
# BackgroundReductionExtra            0.02
# BackgroundCorrectionConstant        0.026712
# Detector                            0
# Monitor                             0
# Pil_Roi0                            4.37203e+09
# SumForIntensity1                    4.37257e+09
# c3                                  0
# det                                 0
# mon                                 0
# pilai0                              4.37257e+09
# pilai1                              0
# pilct0                              4.3971e+09
# pilct1                              0
# pilroi0                             4.37203e+09
# pilroi1                             0
# sec                                 0.099
# title                               FRED598A-ZIF8-dry_0_00001.edf
# usaxs0                              0
################################################################################
q(A-1)                    I(q)                      Sig(q)                    
0.001528120678636446      69307.04411890855         2.6541754776327946        
0.004584362035909338      60874.82171591383         1.7589162596647965        
0.00764060339318223       34528.971364479476        0.8378165491681077        
0.010696844750455122      10592.749195546487        0.4640477076762147        
0.013753086107728013      2804.6194251724837        0.20180534359373392       
0.016809327465000908      656.0425901354726         0.09129930343971479       
0.019865568822273798      156.72436345137893        0.03805577642181244       
0.022921810179546687      38.40689484619212         0.017329432924160955      
0.02597805153681958       16.149137467032816        0.011696028617434628      
0.02903429289409247       9.554492590366337         0.008046661637928165      
0.03209053425136536       6.199326853465965         0.006088482396807848      
0.03514677560863825       4.3692405016658595        0.005268756306194124      
0.03820301696591114       3.179777918882461         0.0037489020782014958     
0.04125925832318404       2.3807114278558763        0.003569037859773711      
0.04431549968045693       1.8718602538928422        0.002772865353812223      
0.04737174103772982       1.4826066371064641        0.0024931157126050173     
0.050427982395002714      1.1978704964734994        0.002229528324482823      
0.05348422375227561       0.9783223844185222        0.0019018302048348099     
0.0565404651095485        0.8034551123218021        0.0017725459738846953     
0.059596706466821386      0.6659520194668446        0.001381076834344435      
0.06265294782409428       0.5581417929510577        0.001331728363064726      
0.06570918918136717       0.47965067946835166       0.0012066080199656913     
0.06876543053864007       0.4182281776291976        0.0011184101086429313     
0.07182167189591296       0.36861292388460076       0.0010239749872608828     
0.07487791325318585       0.31913315924083624       0.0008816754875901523     
0.07793415461045873       0.27807148486215477       0.0008570542105080308     
0.08099039596773164       0.23994137711465496       0.0007714901862061077     
0.08404663732500452       0.20885414719376655       0.0006870605278295129     
0.08710287868227741       0.18240512095777137       0.0006626666688657893     
0.0901591200395503        0.1634405940390916        0.0005900565377979896     
0.0932153613968232        0.1466300761346103        0.0005633445158060246     
0.09627160275409609       0.13288680999517394       0.0005098733132682671     
0.09932784411136898       0.12125042494883402       0.0004870516326153422     
0.10238408546864187       0.108769766213127         0.00046131727417628675    
0.10544032682591477       0.09830417515087886       0.0004385747471270998     
0.10849656818318766       0.08778223569402548       0.0004095578008918853     
0.11155280954046057       0.08208507935337463       0.0003715688642035747     
0.11460905089773346       0.07809902745590368       0.0003631977830944382     
0.11766529225500634       0.07743520784262575       0.00035943258856727095    
0.12072153361227923       0.07538973601347673       0.00036216390804136224    
0.12377777496955214       0.07219869953310684       0.0003330530065077116     
0.12683401632682503       0.06561151631934324       0.0003199312061447654     
0.12989025768409793       0.05889288439762112       0.000304287103030652      
0.1329464990413708        0.05396139907033474       0.0002781636162592229     
0.13600274039864368       0.05047302005236209       0.0002704647905265214     
0.13905898175591658       0.04865651087020694       0.0002605133978470903     
0.1421152231131895        0.04648203414649757       0.00025774358830462995    
0.14517146447046236       0.04490354071049735       0.0002560486179925867     
0.14822770582773526       0.04290898480789986       0.00023050382667916833    
0.15128394718500815       0.04093308433681479       0.0002357744827034553     
0.15434018854228104       0.038660692861947156      0.00021948228487989844    
0.15739642989955394       0.036974661770108296      0.00021732717265232374    
0.16045267125682683       0.034838204220032094      0.00020965378542673946    
0.16350891261409972       0.03331124823580181       0.0001950100857535234     
0.16656515397137261       0.031794083170516324      0.0001993792846475402     
0.1696213953286455        0.03007890690633231       0.00018328224920960336    
0.17267763668591837       0.028338967972135993      0.00018220443237084637    
0.1757338780431913        0.026797158763197503      0.00017253958653638894    
0.1787901194004642        0.02509695270012187       0.0001669844773247328     
0.18184636075773708       0.023245941128098146      0.0001641050420161174     
0.18490260211500995       0.022038873508017257      0.0001499016072495701     
0.18795884347228284       0.020237810116910972      0.0001451119758679078     
0.19101508482955576       0.01903579727300689       0.00014056484292210224    
0.19407132618682865       0.017865669723510762      0.00013549545169720643    
0.19712756754410155       0.01712102759140753       0.0001345254832298498     
0.2001838089013744        0.016553563078691394      0.000124468533323697      
0.2032400502586473        0.01585282291638843       0.00012515841768193312    
0.20629629161592022       0.0149326588968129        0.00011850322361978981    
0.20935253297319312       0.014129489758289147      0.00011649308262504188    
0.21240877433046598       0.013345152737917905      0.00011003034208987784    
0.21546501568773885       0.012616193399992493      0.0001079532497467586     
0.21852125704501177       0.01197272284854492       0.00010687662187809803    
0.2215774984022847        0.011085338910062893      9.856339819190077e-05     
0.22463373975955755       0.010520565092121018      9.612894885594839e-05     
0.22768998111683045       0.009930545706692195      9.20253433107572e-05      
0.23074622247410337       0.009575551635110776      9.094262717974592e-05     
0.23380246383137623       0.00907470444127564       8.816598192233323e-05     
0.23685870518864913       0.008628719561814026      8.372623020593051e-05     
0.239914946545922         0.008342156591685777      8.290862061585852e-05     
0.2429711879031949        0.007735547230864945      7.920648044004032e-05     
0.24602742926046783       0.007556204221550881      8.013796806115773e-05     
0.2490836706177407        0.007285437213328808      7.420241860110562e-05     
0.2521399119750136        0.007159583126629319      7.532487175797891e-05     
0.25519615333228646       0.006871984030222258      7.430729634021421e-05     
0.25825239468955935       0.006763712226463792      7.053998006834489e-05     
0.26130863604683224       0.006385524153813119      7.007357366243763e-05     
0.26436487740410514       0.00634575749269668       6.809123259800558e-05     
0.2674211187613781        0.0060716964962851784     6.75199755991541e-05      
0.2704773601186509        0.0059908582965953125     6.701245937608734e-05     
0.2735336014759238        0.005840913440773189      6.403922921101115e-05     
0.2765898428331967        0.00556483869361724       6.267380758467284e-05     
0.2796460841904696        0.00540785746899318       6.211033829408831e-05     
0.2827023255477425        0.005293260338278237      6.145344720886e-05        
0.2857585669050154        0.005218196871664642      5.998485744376894e-05     
0.2888148082622883        0.005109166727712481      5.94095842423778e-05      
0.2918710496195612        0.004858656845176186      5.68475596861102e-05      
0.29492729097683407       0.00473470846373971       5.686567510467816e-05     
0.29798353233410696       0.00480246825499282       5.616357843107922e-05     
0.30103977369137985       0.004692695256725741      5.495317727502084e-05     
0.30409601504865275       0.004445391235461279      5.470584920698456e-05     
0.30715225640592564       0.004515685309895196      5.3663655607363656e-05    
0.31020849776319853       0.0042212610724807675     5.2885527260243366e-05    
0.3132647391204714        0.004112385883478326      5.2630418396419543e-05    
0.3163209804777443        0.004086533460487404      5.225522716772387e-05     
0.3193772218350172        0.00421987445116816       5.459285566479897e-05     
0.3224334631922901        0.004012987940568486      5.145781371906108e-05     
0.325489704549563         0.003962022958381836      5.134145860645642e-05     
0.3285459459068359        0.0038535069125295147     5.1652640495790356e-05    
0.3316021872641088        0.0038693584228553348     5.150351292493223e-05     
0.3346584286213817        0.0037530351935812535     5.05177106119975e-05      
0.3377146699786545        0.003708210818656117      4.9728244100268084e-05    
0.34077091133592746       0.003582446724941641      4.9571104770491535e-05    
0.3438271526932003        0.003484255293924017      4.8448823437792244e-05    
0.34688339405047325       0.00347062064950987       4.804455427264157e-05     
0.34993963540774614       0.003447520412960446      4.792787405458793e-05     
0.352995876765019         0.0033526768500779522     4.769565050206874e-05     
0.3560521181222919        0.003335451445486205      4.7656289007186535e-05    
0.35910835947956476       0.003198235484694549      4.50580848402371e-05      
0.3621646008368377        0.003224882055795921      4.7143111970306635e-05    
0.3652208421941106        0.0030938682754625977     4.491880203309135e-05     
0.36827708355138344       0.003183405872865586      4.642264619210523e-05     
0.3713333249086564        0.0030118934408808677     4.415414162542847e-05     
0.37438956626592923       0.0030015885787185747     4.37068158000271e-05      
0.3774458076232021        0.002863296686374253      4.389636628252146e-05     
0.38050204898047507       0.0029300096255765276     4.3666523834541945e-05    
0.3835582903377479        0.002835325524061486      4.2892021011969585e-05    
0.38661453169502086       0.0027617540434223555     4.240321107399795e-05     
0.3896707730522937        0.00278863952644169       4.221540125339173e-05     
0.3927270144095666        0.002771590888066723      4.2254850697157485e-05    
0.39578325576683954       0.0026954466836861314     4.0884086117755386e-05    
0.3988394971241124        0.002768111008410893      4.257151766438964e-05     
0.40189573848138527       0.002702799720409567      4.1418600107241314e-05    
0.40495197983865816       0.002705619159443263      4.160512239436313e-05     
0.40800822119593105       0.002647149471157355      3.985091243462936e-05     
0.411064462553204         0.002674665375703081      4.099637114059247e-05     
0.41412070391047684       0.0026033467353156316     4.0297697574613386e-05    
0.41717694526774973       0.002587605678835127      3.979153027334842e-05     
0.4202331866250226        0.0025156462299780968     3.9772794413786345e-05    
0.4232894279822955        0.0025387440611930523     3.8851891160196484e-05    
0.42634566933956847       0.0024589399852108355     3.824087244060496e-05     
0.4294019106968413        0.002527167799392425      3.749908320637013e-05     
0.43245815205411414       0.0025293146536587508     3.751953219385505e-05     
0.4355143934113871        0.002571480312418943      3.75336886039699e-05      
0.43857063476866          0.002568661711155801      3.759238482572069e-05     
0.4416268761259329        0.0024971152400835414     3.668145925306263e-05     
0.4446831174832058        0.0025465419713873636     3.623091534520021e-05     
0.4477393588404786        0.0025700518451023152     3.719829657536922e-05     
0.45079560019775156       0.0025757932596136967     3.6045680759136214e-05    
0.45385184155502445       0.0025142032801058942     3.5508709088511134e-05    
0.45690808291229734       0.002512083912366991      3.584712834553657e-05     
0.4599643242695703        0.0025430063978739282     3.565587134373512e-05     
0.4630205656268431        0.002578682464431262      3.5759061332402706e-05    
0.466076806984116         0.0027215571871518737     3.614085549822177e-05     
0.4691330483413889        0.002777413047018592      3.6684864385632e-05       
0.4721892896986618        0.0028478888055431346     3.702271604193241e-05     
0.47524553105593476       0.00301105435512231       3.813992010689625e-05     
0.47830177241320754       0.0033146586375194646     3.909965542597006e-05     
0.4813580137704805        0.0037728455409186184     4.2263707748431244e-05    
0.4844142551277534        0.004093952209782994      4.383190803642511e-05     
0.4874704964850263        0.004446604659798039      4.48094512645456e-05      
0.4905267378422992        0.004645997725766059      4.662739529042101e-05     
0.493582979199572         0.004700051124579543      4.568573797887665e-05     
0.4966392205568449        0.004591196528795247      4.545215885506478e-05     
0.49969546191411784       0.0046364720677549666     4.4864139486231304e-05    
0.5027517032713907        0.005030529680265723      4.7667881363547896e-05    
0.5058079446286635        0.005409131615988479      4.893377854239703e-05     
0.5088641859859365        0.00614191718257331       5.0637865515332944e-05    
0.5119204273432094        0.007158668134971006      5.6369961550309585e-05    
0.5149766687004823        0.008842878927264531      6.133379337501171e-05     
0.5180329100577552        0.011664137307455007      7.140623402478355e-05     
0.521089151415028         0.01655943672772604       8.23318719550728e-05      
0.5241453927723009        0.028292949525884126      0.00010876136769232564    
0.5272016341295739        0.057863135432069376      0.00015626762205596162    
0.5302578754868468        0.12268278598833914       0.00022575359898475527    
0.5333141168441197        0.23405364611544047       0.00030760415750397075    
0.5363703582013924        0.35220913374623325       0.0003811088141448263     
0.5394265995586653        0.42353617858269527       0.0004190187647414066     
0.5424828409159383        0.4188093279687355        0.0004029665684812537     
0.5455390822732112        0.3389185079797541        0.00037163849878435354    
0.5485953236304841        0.21988250510347015       0.00029608409422234033    
0.5516515649877569        0.11563599183919954       0.00021353067068753803    
0.5547078063450298        0.05486035123484096       0.00014506089340446076    
0.5577640477023028        0.028591398656040674      0.00010671474247450088    
0.5608202890595757        0.01804534341887819       8.391764597646206e-05     
0.5638765304168486        0.013317031804910352      7.050787312400161e-05     
0.5669327717741214        0.010389558482491722      6.33416734987316e-05      
0.5699890131313943        0.008569587921741131      5.722007420820754e-05     
0.5730452544886673        0.0071444057507547825     5.2064421198764e-05       
0.5761014958459402        0.00620545096120358       4.7821018264937504e-05    
0.5791577372032131        0.005613588904052305      4.606135054706563e-05     
0.5822139785604858        0.005039808951084258      4.330091406627221e-05     
0.5852702199177587        0.004579605923036202      4.0534986601070814e-05    
0.5883264612750316        0.004319781152565865      3.962993629249725e-05     
0.5913827026323046        0.00402213978918204       3.806560820548228e-05     
0.5944389439895775        0.003775114364120603      3.701159501200128e-05     
0.5974951853468503        0.0035644751637437925     3.549778512273522e-05     
0.6005514267041232        0.003377524261342706      3.494465021432945e-05     
0.6036076680613961        0.0032783975648962055     3.4112380211122434e-05    
0.6066639094186691        0.003104856209599429      3.293962414328414e-05     
0.609720150775942         0.002969927622797014      3.218135169856493e-05     
0.6127763921332148        0.0029456344280715855     3.221559828728693e-05     
0.6158326334904877        0.002859428210041216      3.124006772544053e-05     
0.6188888748477606        0.0027483838243773555     3.0732633313474644e-05    
0.6219451162050336        0.002668100560136837      3.057405061671802e-05     
0.6250013575623065        0.0026298292435928314     2.9818367998834955e-05    
0.6280575989195792        0.002606715125997444      3.001924666261384e-05     
0.6311138402768521        0.0025138993761030628     2.8807773656264267e-05    
0.634170081634125         0.002455117152541077      2.9227553757357036e-05    
0.637226322991398         0.0024543366639207084     2.7943493339213827e-05    
0.6402825643486709        0.002389339818940952      2.8516207476165178e-05    
0.6433388057059437        0.0023865210327115196     2.7946601477574557e-05    
0.6463950470632166        0.0023318051263463563     2.7878992642369838e-05    
0.6494512884204895        0.0023983800145523913     2.7811301328817426e-05    
0.6525075297777624        0.0022483272424931966     2.7288584036960338e-05    
0.6555637711350354        0.002403873541681338      2.7874538464986474e-05    
0.6586200124923082        0.0022964492695053784     2.69827568312221e-05      
0.6616762538495811        0.002299122033310775      2.746009450297326e-05     
0.664732495206854         0.0023340613054045416     2.7161987779619495e-05    
0.6677887365641269        0.002286891255496656      2.694150531473675e-05     
0.6708449779213999        0.0022630546779087066     2.6805724551238077e-05    
0.6739012192786726        0.00227797716162392       2.6838695309871633e-05    
0.6769574606359455        0.002315749689148236      2.6583776700840257e-05    
0.6800137019932184        0.0023415168058008654     2.7000086661371644e-05    
0.6830699433504913        0.0023789639426648806     2.751476326760713e-05     
0.6861261847077642        0.0023942728147800948     2.693967276586256e-05     
0.6891824260650371        0.0024705293901574553     2.7538335010011238e-05    
0.69223866742231          0.0024741520562450493     2.759374431867389e-05     
0.6952949087795829        0.002454684626397251      2.729324422470972e-05     
0.6983511501368558        0.0024680008123326024     2.6622547109762514e-05    
0.7014073914941287        0.0024392063136285135     2.7474193318357712e-05    
0.7044636328514016        0.002463292459920428      2.7078231584600828e-05    
0.7075198742086745        0.0024793566140355067     2.7030305220179443e-05    
0.7105761155659474        0.002504454550295992      2.7013681609698937e-05    
0.7136323569232202        0.002563177113249187      2.7706304328824465e-05    
0.7166885982804931        0.0025721966365574046     2.7453361446645207e-05    
0.719744839637766         0.002642338710420732      2.767889636680516e-05     
0.7228010809950389        0.0027163303576406466     2.806947837450072e-05     
0.7258573223523118        0.0027416786065549807     2.832167109940386e-05     
0.7289135637095847        0.002823493201099352      2.8455734210422638e-05    
0.7319698050668576        0.0029706799716233945     2.906730202131475e-05     
0.7350260464241305        0.0031136996734135477     2.9874613248537663e-05    
0.7380822877814034        0.0032630328393711302     3.07023900162029e-05      
0.7411385291386763        0.003584926640601234      3.190854192160536e-05     
0.7441947704959492        0.0041176807090109605     3.383560899701168e-05     
0.7472510118532221        0.005482486763386722      3.943710522815043e-05     
0.750307253210495         0.008819613510603504      4.966913681387618e-05     
0.7533634945677679        0.015752231458660042      6.650202741321319e-05     
0.7564197359250407        0.02757214671143561       8.634736480227113e-05     
0.7594759772823136        0.04076736245197409       0.00010734713639032322    
0.7625322186395864        0.050199549505898444      0.00011681810528702487    
0.7655884599968594        0.051432619045349535      0.00011826959032577522    
0.7686447013541323        0.04353895393176584       0.0001089086413156853     
0.7717009427114052        0.031028896001825314      9.299913597820662e-05     
0.7747571840686781        0.018842896266350058      7.013613692592292e-05     
0.7778134254259509        0.010367841027067776      5.268095596822081e-05     
0.7808696667832239        0.006380908507899762      4.144109590387706e-05     
0.7839259081404968        0.004696259928842378      3.4941925029585174e-05    
0.7869821494977697        0.004044690625257708      3.283420045742595e-05     
0.7900383908550426        0.003681023464660945      3.141792311162784e-05     
0.7930946322123154        0.0034818170500168126     3.001608753467783e-05     
0.7961508735695884        0.003326522258560349      2.9310493554712615e-05    
0.7992071149268613        0.0033189168639354747     3.004990840664724e-05     
0.8022633562841341        0.003452283740312263      2.9607632499433355e-05    
0.805319597641407         0.003779902543684433      3.12651871013964e-05      
0.8083758389986798        0.004405210348337138      3.371961060419635e-05     
0.8114320803559528        0.004920460254240802      3.5860252886865656e-05    
0.8144883217132257        0.005308905022680842      3.655599243305743e-05     
0.8175445630704986        0.005143141968449828      3.653604647639741e-05     
0.8206008044277715        0.004682970761977847      3.428928140387868e-05     
0.8236570457850443        0.0040680445714461454     3.195698586687039e-05     
0.8267132871423172        0.003440263725513644      2.9523553711815458e-05    
0.8297695284995902        0.0031146316058343554     2.8089840839756788e-05    
0.8328257698568631        0.0031010209406052975     2.7602309756209727e-05    
0.835882011214136         0.0031030509043017867     2.7847853467188143e-05    
0.8389382525714087        0.0031811239419324124     2.815396956494938e-05     
0.8419944939286816        0.0032848938027763073     2.846935664438154e-05     
0.8450507352859546        0.003351155157871174      2.8330189436825342e-05    
0.8481069766432275        0.003293655676607639      2.8512928823701414e-05    
0.8511632180005004        0.003319477045190901      2.8382346571226263e-05    
0.8542194593577732        0.0032515373864464075     2.7918403525239894e-05    
0.8572757007150461        0.003178493430128325      2.7833241657395926e-05    
0.8603319420723191        0.0031920002850072734     2.7867793204490567e-05    
0.8633881834295918        0.0032213885149894902     2.7686974202517327e-05    
0.8664444247868647        0.003258194394580664      2.7943321806200706e-05    
0.8695006661441376        0.0032798922346597816     2.8120561162918513e-05    
0.8725569075014105        0.0033886739552153318     2.8340221691282136e-05    
0.8756131488586835        0.0034306190435523555     2.850665047294404e-05     
0.8786693902159564        0.00345679759547307       2.870030871004002e-05     
0.8817256315732293        0.003613597507139952      2.8881948196581124e-05    
0.8847818729305021        0.0035950478611587963     2.9387690875159475e-05    
0.887838114287775         0.0037484826739482766     2.959544414601709e-05     
0.8908943556450478        0.0038492343374695375     2.969009140947545e-05     
0.8939505970023207        0.003969869139422748      3.0628230398292146e-05    
0.8970068383595936        0.0041518622718113435     3.079428435860316e-05     
0.9000630797168665        0.004427469016279462      3.164341446940644e-05     
0.9031193210741394        0.0047071907069026276     3.306579890026512e-05     
0.9061755624314124        0.004966971224802704      3.3421073255112274e-05    
0.9092318037886853        0.005500579453200718      3.5270214590288253e-05    
0.9122880451459582        0.006228260024516912      3.78540839205587e-05      
0.9153442865032311        0.0076150402630612265     4.088260339349688e-05     
0.918400527860504         0.010942088288209532      5.0519042727190874e-05    
0.9214567692177767        0.018694811487820984      6.405763374642052e-05     
0.9245130105750496        0.034556243530703364      8.802004715503179e-05     
0.9275692519323225        0.0584556437426793        0.0001145980154910845     
0.9306254932895954        0.08542070809995934       0.0001375867025055283     
0.9336817346468683        0.10517559647817844       0.0001521364025891115     
0.9367379760041412        0.11006110423192206       0.00015785525934424143    
0.9397942173614142        0.096042874970015         0.00014406074664355083    
0.9428504587186871        0.07018724682615513       0.00012510083885442218    
0.94590670007596          0.04435269699953735       9.763956254405046e-05     
0.9489629414332329        0.024977917659314064      7.367063017420276e-05     
0.9520191827905057        0.014559527211674713      5.589088146415677e-05     
0.9550754241477786        0.009794297056142376      4.5942833777820374e-05    
0.9581316655050515        0.007665289352689094      4.045817902912509e-05     
0.9611879068623244        0.006634361773135516      3.786042225268656e-05     
0.9642441482195973        0.006077510317693661      3.591491543220016e-05     
0.9673003895768701        0.00572370356231425       3.5031773842439296e-05    
0.9703566309341431        0.005395564034942942      3.3586058478860934e-05    
0.973412872291416         0.005211512368531036      3.3446105601388776e-05    
0.9764691136486889        0.004986438085328731      3.267740267771401e-05     
0.9795253550059618        0.004809487393924028      3.1565047650395606e-05    
0.9825815963632346        0.004661527133487385      3.14911060849133e-05      
0.9856378377205075        0.004537785019127534      3.06134051621266e-05      
0.9886940790777804        0.004422896347089272      3.057472666402513e-05     
0.9917503204350533        0.004361015095522539      3.0161436215088852e-05    
0.9948065617923262        0.00434250912004015       2.9731905190956374e-05    
0.9978628031495991        0.004208243240087635      2.9411840163209488e-05    
1.000919044506872         0.004232311970399233      2.9375748127376945e-05    
1.0039752858641449        0.004118561681872593      2.9033139072419774e-05    
1.0070315272214179        0.004070303183129658      2.887078823397552e-05     
1.0100877685786906        0.004110310157086886      2.8836014070882893e-05    
1.0131440099359634        0.004037902259322772      2.8654124526182633e-05    
1.0162002512932364        0.003974724508403634      2.8411440338945943e-05    
1.0192564926505092        0.00400233452606755       2.8635448405130948e-05    
1.0223127340077822        0.003967038133794967      2.817716856377284e-05     
1.0253689753650552        0.003989018833495351      2.8288694535862288e-05    
1.028425216722328         0.00395132620094171       2.8068819532718374e-05    
1.031481458079601         0.003928092862533374      2.818312206619156e-05     
1.0345376994368738        0.0038952159582624634     2.7712998749773922e-05    
1.0375939407941468        0.003923640653392609      2.7858950603556954e-05    
1.0406501821514196        0.0039265829135367225     2.749271386678538e-05     
1.0437064235086924        0.003882939620283231      2.8053952093903307e-05    
1.0467626648659654        0.003943278337965972      2.7473432315656983e-05    
1.0498189062232381        0.00400856971002804       2.8099821746700416e-05    
1.0528751475805112        0.004079947528525068      2.8326343312181197e-05    
1.055931388937784         0.004188367388740289      2.8315810361708403e-05    
1.058987630295057         0.004363254668907188      2.9209135564175463e-05    
1.06204387165233          0.004708580553441984      2.992681956972766e-05     
1.0651001130096027        0.005553905069594324      3.319831357910929e-05     
1.0681563543668757        0.00719923814002683       3.6902953728728954e-05    
1.0712125957241485        0.009950466776016353      4.4106008817121425e-05    
1.0742688370814213        0.013211001066846917      4.997895012621639e-05     
1.0773250784386943        0.01570855821595339       5.43342705252548e-05      
1.080381319795967         0.016727653733445785      5.625033176816485e-05     
1.08343756115324          0.01557829489641126       5.426629611381046e-05     
1.0864938025105129        0.012655317839983964      4.890578602507147e-05     
1.0895500438677859        0.009279514138232532      4.1969868364210925e-05    
1.0926062852250589        0.00660020100014877       3.499201980630027e-05     
1.0956625265823317        0.004954285151892995      3.0615398501590834e-05    
1.0987187679396047        0.004201026642697331      2.784356516880786e-05     
1.1017750092968774        0.0038393546046907915     2.6906590081179692e-05    
1.1048312506541502        0.0036467082591643677     2.602146120381888e-05     
1.1078874920114232        0.0035402347833832443     2.5631208552886006e-05    
1.110943733368696         0.003399510122045508      2.503797233481418e-05     
1.113999974725969         0.0033705677933343696     2.4583485639538158e-05    
1.1170562160832418        0.003335966655117155      2.4991420179063975e-05    
1.1201124574405148        0.003274973286430058      2.4167248062450583e-05    
1.1231686987977878        0.0032312240868292304     2.4471573674558178e-05    
1.1262249401550606        0.0031634325537204674     2.381404319222772e-05     
1.1292811815123336        0.0031070980933549856     2.397353720745277e-05     
1.1323374228696061        0.003132678149542025      2.3616244476240954e-05    
1.1353936642268792        0.0030651080102973966     2.3706887518419705e-05    
1.1384499055841522        0.003040739013452306      2.3327664667492464e-05    
1.141506146941425         0.0030562359549267675     2.3463546804344326e-05    
1.144562388298698         0.0030282031311821846     2.3123839747254923e-05    
1.1476186296559707        0.003003049617913082      2.2982271414353487e-05    
1.1506748710132437        0.0030566638574931943     2.341501686897951e-05     
1.1537311123705167        0.0030102142653948864     2.3042558990546807e-05    
1.1567873537277895        0.0030078689691279774     2.309891532449271e-05     
1.1598435950850625        0.003018754355928695      2.3094995657556906e-05    
1.162899836442335         0.0029576586769681076     2.2902883268817026e-05    
1.165956077799608         0.0029941627035290808     2.2950057930729064e-05    
1.169012319156881         0.0030026443979201544     2.2859776954239053e-05    
1.1720685605141539        0.003029041459278634      2.3241186228391134e-05    
1.1751248018714269        0.0030574413554144983     2.2725601464474688e-05    
1.1781810432286997        0.0031237480398074676     2.3357534543774794e-05    
1.1812372845859727        0.0032369319782881273     2.3442062876377617e-05    
1.1842935259432454        0.003449301114592754      2.4556664566939487e-05    
1.1873497673005184        0.003774917941497568      2.5318648383815626e-05    
1.1904060086577912        0.004551407388816045      2.818502988928018e-05     
1.193462250015064         0.006204041917930593      3.256404948885301e-05     
1.196518491372337         0.00884437681903499       3.880845731272732e-05     
1.19957473272961          0.012594516532711715      4.649783801320878e-05     
1.2026309740868828        0.016175233306289106      5.245180025715196e-05     
1.2056872154441558        0.018306392907843794      5.527620365244754e-05     
1.2087434568014286        0.018432014448162542      5.562496227159686e-05     
1.2117996981587016        0.016106412722561907      5.23090271838193e-05      
1.2148559395159744        0.01248476934934391       4.5803497469640455e-05    
1.2179121808732474        0.008779746087832045      3.9128831343376866e-05    
1.2209684222305202        0.00616851850532965       3.2524843042035414e-05    
1.224024663587793         0.004731444581010703      2.88529124093609e-05      
1.227080904945066         0.004108419756621673      2.6875436793086793e-05    
1.230137146302339         0.0037650863935606263     2.5849145618892757e-05    
1.2331933876596117        0.003611640263518598      2.490426266003323e-05     
1.2362496290168847        0.0034825130087274858     2.491118835934943e-05     
1.2393058703741575        0.003355353187693541      2.4123677189619504e-05    
1.2423621117314305        0.0031907033627412503     2.41718879441708e-05      
1.2454183530887033        0.003022922127701532      2.3265312434055832e-05    
1.2484745944459763        0.002949233058771302      2.3566334371617973e-05    
1.251530835803249         0.0029062949763749286     2.3098975635500924e-05    
1.2545870771605219        0.0029205209625758565     2.3712013866758174e-05    
1.2576433185177949        0.0028669842343703855     2.3167921909120564e-05    
1.2606995598750677        0.00284985272835211       2.3283743356265103e-05    
1.2637558012323407        0.002900258343338361      2.3540175852416103e-05    
1.2668120425896137        0.002913405247864398      2.367908365378985e-05     
1.2698682839468864        0.0029986044088602523     2.422011672684733e-05     
1.2729245253041594        0.0029832184872319455     2.4092025279702813e-05    
1.2759807666614322        0.003004668233808076      2.4353481795990767e-05    
1.2790370080187052        0.0030768382730648764     2.461222054936637e-05     
1.282093249375978         0.0031779773266953346     2.4898792699156347e-05    
1.2851494907332508        0.0032682880151291968     2.551302937906118e-05     
1.2882057320905238        0.003431378141245702      2.566026374127005e-05     
1.2912619734477966        0.0035526466667683727     2.6794984578701342e-05    
1.2943182148050696        0.0037631196399822665     2.7062545745000805e-05    
1.2973744561623426        0.004113773331779776      2.8824575815888705e-05    
1.3004306975196154        0.0048311648113462825     3.085774216039796e-05     
1.3034869388768884        0.0064309462604822745     3.602857972081716e-05     
1.3065431802341612        0.009997510787894636      4.475861434003784e-05     
1.3095994215914342        0.016297100647358346      5.711976423732723e-05     
1.312655662948707         0.025121878163771205      7.064931658734059e-05     
1.3157119043059797        0.03412168127037058       8.354277618380681e-05     
1.3187681456632527        0.04071232703607513       9.000741152101348e-05     
1.3218243870205255        0.04289940041511151       9.462174815365207e-05     
1.3248806283777985        0.03942058870219713       8.923246459685746e-05     
1.3279368697350715        0.031326403937650196      8.036058934648251e-05     
1.3309931110923443        0.0220342333984778        6.72200826980051e-05      
1.3340493524496173        0.013627536214584476      5.237176701981015e-05     
1.33710559380689          0.00856716413432174       4.2394545431491545e-05    
1.340161835164163         0.0058813210049903685     3.4425022651749444e-05    
1.3432180765214359        0.004684790146015174      3.132673140209693e-05     
1.3462743178787087        0.004136007520118631      2.9382270688004296e-05    
1.3493305592359817        0.0038303432083746183     2.826843045421415e-05     
1.3523868005932544        0.0036536545813722187     2.767360905402198e-05     
1.3554430419505274        0.003526757845891273      2.7264784075870235e-05    
1.3584992833078002        0.0033903097229530895     2.6303911607565543e-05    
1.3615555246650732        0.00333827458532199       2.686029050600075e-05     
1.3646117660223462        0.00326619421013208       2.5992763650170352e-05    
1.367668007379619         0.003181612071877851      2.602310658844733e-05     
1.3707242487368918        0.003150340177312751      2.56747418987575e-05      
1.3737804900941648        0.003184522860671374      2.5981788571780443e-05    
1.3768367314514376        0.003249972122101649      2.659144337146658e-05     
1.3798929728087106        0.0033389554816879987     2.6282965136275932e-05    
1.3829492141659834        0.003424681312626069      2.7209371451266664e-05    
1.3860054555232564        0.0035288705082788543     2.7305177733242193e-05    
1.3890616968805292        0.003670397497404112      2.8091657761813474e-05    
1.3921179382378022        0.0036085108813804713     2.7957888977345767e-05    
1.3951741795950752        0.00355209560100968       2.742840766571193e-05     
1.398230420952348         0.003425081141622737      2.7327332696354486e-05    
1.4012866623096207        0.003250978204981728      2.6313117930565975e-05    
1.4043429036668937        0.003197882452229634      2.6159639405590264e-05    
1.4073991450241665        0.003263891389654972      2.6841872030976633e-05    
1.4104553863814395        0.0034885323644470298     2.745951416860915e-05     
1.4135116277387123        0.003971546537831328      2.9150682502111403e-05    
1.4165678690959853        0.004632488979929268      3.2163340065918686e-05    
1.419624110453258         0.005515828607828766      3.441981119288721e-05     
1.422680351810531         0.006149967932532917      3.6407819207204756e-05    
1.425736593167804         0.006373808609436082      3.759506503914124e-05     
1.4287928345250769        0.006273045191702837      3.688214721807062e-05     
1.4318490758823497        0.005845923541952115      3.6322720073194995e-05    
1.4349053172396224        0.004994974288877802      3.288075844993872e-05     
1.4379615585968955        0.004133770739578359      3.0024140350127898e-05    
1.4410177999541685        0.0035213433764267744     2.7939788690058992e-05    
1.4440740413114412        0.0031990451665552984     2.635338282006945e-05     
1.4471302826687142        0.003128571952268462      2.6453273948217086e-05    
1.450186524025987         0.0030209698825238427     2.5917564832410864e-05    
1.45324276538326          0.002957649312623026      2.5506923443484328e-05    
1.456299006740533         0.0029878597464334297     2.586712709855551e-05     
1.4593552480978058        0.0029771168635063534     2.5561680799771526e-05    
1.4624114894550786        0.0029523446024406082     2.5694531363501547e-05    
1.4654677308123514        0.002900149451654776      2.550607275409891e-05     
1.4685239721696244        0.0029537160212908336     2.561328637339106e-05     
1.4715802135268974        0.002936408753429712      2.5664133407450082e-05    
1.4746364548841702        0.002893639508336319      2.553942609220221e-05     
1.4776926962414432        0.0029835091337718895     2.5712676092050357e-05    
1.480748937598716         0.0029474728653648896     2.5722964912254785e-05    
1.483805178955989         0.0029310788926650224     2.580215411723567e-05     
1.4868614203132617        0.0029191169918707984     2.5410759626884766e-05    
1.4899176616705347        0.0028656843413881025     2.544864678544731e-05     
1.4929739030278075        0.002962920169631611      2.6203563058792892e-05    
1.4960301443850803        0.002948932425303173      2.552881786149476e-05     
1.4990863857423533        0.0029508779379129545     2.5736658105237256e-05    
1.5021426270996263        0.0029872785551399686     2.6352196181689523e-05    
1.505198868456899         0.002950780398395941      2.5565288834403972e-05    
1.508255109814172         0.0029363347026662044     2.601181456123479e-05     
1.5113113511714449        0.0029881678955310342     2.6174154384967735e-05    
1.5143675925287179        0.0029652056807886445     2.5667823514017856e-05    
1.5174238338859907        0.0030325352150337805     2.633776270924347e-05     
1.5204800752432637        0.003046322747260052      2.6445386687088432e-05    
1.5235363166005365        0.003018243716257605      2.625167970292675e-05     
1.5265925579578092        0.0030213062309935547     2.634840312580628e-05     
1.5296487993150822        0.002994307597599319      2.6260145729601088e-05    
1.5327050406723552        0.003014465603312844      2.604250979876684e-05     
1.535761282029628         0.0030458720850105006     2.6485505743661703e-05    
1.538817523386901         0.003052747521561525      2.6485392212822168e-05    
1.5418737647441738        0.0030257076804773584     2.6469920214844588e-05    
1.5449300061014468        0.0030329763902016043     2.655617251807984e-05     
1.5479862474587196        0.0030711213090396593     2.653545473587048e-05     
1.5510424888159926        0.003057457008432896      2.6352529421286634e-05    
1.5540987301732654        0.0030626185678023572     2.6601400613957875e-05    
1.5571549715305382        0.0031050803124609        2.7125092949784248e-05    
1.5602112128878112        0.0030911018163487735     2.6605112403805217e-05    
1.563267454245084         0.003108428934179427      2.6836831707986958e-05    
1.566323695602357         0.003147976303277144      2.6964680809995112e-05    
1.56937993695963          0.0031296753159052015     2.7014810155847687e-05    
1.5724361783169027        0.0031589681670879106     2.7030926666115577e-05    
1.5754924196741757        0.0032039957255384647     2.744691543296619e-05     
1.5785486610314485        0.0033345392159453108     2.796237141317583e-05     
1.5816049023887213        0.0032401084850385057     2.7188602697321668e-05    
1.5846611437459943        0.003269784208956742      2.7836795846125826e-05    
1.587717385103267         0.0033078467224006676     2.7725791366475113e-05    
1.59077362646054          0.003421504366830645      2.8173522275263537e-05    
1.5938298678178129        0.0035932880243353216     2.924993427016916e-05     
1.5968861091750859        0.003901580211786969      3.0222655979085148e-05    
1.599942350532359         0.004540084804804685      3.229024573195933e-05     
1.6029985918896317        0.005601026892149388      3.627122049434013e-05     
1.6060548332469047        0.006938271019040326      4.092127448001259e-05     
1.6091110746041775        0.008359450774663636      4.405500102334072e-05     
1.6121673159614502        0.00927774237297752       4.673863090484069e-05     
1.6152235573187232        0.010002129461568447      4.898728629107438e-05     
1.618279798675996         0.009650639962494057      4.7256000798623764e-05    
1.621336040033269         0.008614064582941776      4.484803174629326e-05     
1.6243922813905418        0.00718103558549255       4.216645629582313e-05     
1.6274485227478148        0.005812267145141904      3.6686031362534986e-05    
1.6305047641050878        0.004673750777660478      3.291376724761626e-05     
1.6335610054623606        0.003988004728781464      3.081774213054191e-05     
1.6366172468196336        0.0036353082095559016     2.9723406754628833e-05    
1.6396734881769064        0.0034824580065698565     2.862483292038167e-05     
1.6427297295341792        0.003389928013328478      2.8224395085804465e-05    
1.6457859708914522        0.0033964103730974105     2.8686221245248548e-05    
1.648842212248725         0.0033538660821141888     2.8082644375560177e-05    
1.651898453605998         0.003320230451995659      2.8145082615395342e-05    
1.6549546949632707        0.003275963370776958      2.8130665003723414e-05    
1.6580109363205437        0.0032272162686312073     2.75946141248009e-05      
1.6610671776778168        0.003266402998103224      2.7856851865145622e-05    
1.6641234190350895        0.0032585424356536834     2.783107778964711e-05     
1.6671796603923625        0.003231475748058449      2.842871200518658e-05     
1.6702359017496353        0.0032289475617441046     2.735877533885655e-05     
1.673292143106908         0.0032511397318709377     2.7735467321234862e-05    
1.676348384464181         0.0031990463511710095     2.7890046633551152e-05    
1.679404625821454         0.0032755718893894255     2.8261665212978847e-05    
1.682460867178727         0.003328461025191913      2.8360242179098074e-05    
1.6855171085359997        0.0034251941227074274     2.831777451995337e-05     
1.6885733498932727        0.00353428415302225       2.9314007815826797e-05    
1.6916295912505455        0.003713489881936349      2.9859313402114176e-05    
1.6946858326078185        0.003965625298575039      3.0638429458380344e-05    
1.6977420739650915        0.00421640822023687       3.17073949154907e-05      
1.7007983153223643        0.004229056998570817      3.2051493302884986e-05    
1.703854556679637         0.004286457508632123      3.1931171621217586e-05    
1.70691079803691          0.004189534523328735      3.1747184994408646e-05    
1.7099670393941828        0.003996015011854296      3.1028227172468006e-05    
1.7130232807514558        0.003677383550981968      2.96941740039406e-05      
1.7160795221087286        0.0034485274950532517     2.846670603811014e-05     
1.7191357634660016        0.0034077224289885996     2.850661583623339e-05     
1.7221920048232746        0.0033066206153162347     2.8245872598342146e-05    
1.7252482461805474        0.0032960553314582324     2.8021358451165548e-05    
1.7283044875378204        0.0033005810384601967     2.820526487739964e-05     
1.7313607288950932        0.00340501895122546       2.9237044521924367e-05    
1.7344169702523664        0.00335328163305694       2.9083515390708978e-05    
1.737473211609639         0.0034347497879605956     2.9785703640466938e-05    
1.7405294529669122        0.0035378928331150175     3.0354402380606632e-05    
1.7435856943241848        0.0035762221526563255     3.065269118068257e-05     
1.746641935681458         0.0035891624660020884     3.0889489668821856e-05    
1.7496981770387308        0.0036686496123328723     3.145484803837324e-05     
1.7527544183960033        0.0036615966098071683     3.13171689755759e-05      
1.7558106597532765        0.0035891601993298223     3.09615711688601e-05      
1.7588669011105493        0.0037146406575389425     3.180492493147142e-05     
1.7619231424678223        0.003939222121227166      3.255908727388453e-05     
1.7649793838250951        0.004247602062369449      3.399575367683023e-05     
1.7680356251823681        0.005153691796206539      3.7597963379225575e-05    
1.771091866539641         0.006748409162922662      4.318765617069969e-05     
1.774148107896914         0.008819682126647634      4.90905485337675e-05      
1.7772043492541867        0.011197957118379788      5.57775328128507e-05      
1.7802605906114595        0.013392502500299696      6.140600203802662e-05     
1.7833168319687325        0.014587325714104564      6.428630505689312e-05     
1.7863730733260053        0.014587661097343512      6.397698790498809e-05     
1.7894293146832783        0.013176777091067286      6.108746264215898e-05     
1.792485556040551         0.010846063417787474      5.5739723008254736e-05    
1.7955417973978243        0.008250224409549006      4.886951378642637e-05     
1.7985980387550968        0.006322077929031052      4.2994701019499315e-05    
1.80165428011237          0.004902724604153113      3.7488448438100236e-05    
1.8047105214696426        0.004166284888866904      3.50154109776549e-05      
1.8077667628269154        0.0038754668455670406     3.3682705864771134e-05    
1.8108230041841886        0.0036644621478917256     3.2745254334989015e-05    
1.8138792455414612        0.0036005040209364384     3.271849375968324e-05     
1.8169354868987344        0.0035638461048807545     3.27097235908506e-05      
1.819991728256007         0.0034669218268304556     3.214141302519928e-05     
1.8230479696132802        0.003483352547165024      3.214977880989072e-05     
1.826104210970553         0.003467110088510526      3.2178558537304544e-05    
1.829160452327826         0.0034852447414114463     3.2534035423911834e-05    
1.8322166936850988        0.0034783923288279235     3.3081808641442656e-05    
1.8352729350423718        0.0035882502870426473     3.294965668985402e-05     
1.8383291763996445        0.0037118156490224524     3.4885646721518544e-05    
1.8413854177569173        0.00377474521991719       3.539719079205009e-05     
1.8444416591141903        0.00417305712790153       3.785959058495469e-05     
1.8474979004714631        0.0046728859205246295     4.07248813899943e-05      
1.8505541418287361        0.005565084497086997      4.451037976148457e-05     
1.853610383186009         0.006715695407804165      5.010865775822534e-05     
1.856666624543282         0.007586742740011687      5.283630011539867e-05     
1.8597228659005547        0.008445756402991986      5.633281656243017e-05     
1.862779107257828         0.008711836304605194      5.840226818826388e-05     
1.8658353486151005        0.008434429351606687      5.710440509346652e-05     
1.8688915899723733        0.007801152715683459      5.57747983956725e-05      
1.8719478313296463        0.0067748262870686105     5.26960570589468e-05      
1.875004072686919         0.005589756378488268      4.780732336388628e-05     
1.8780603140441923        0.004603954569900339      4.449716501066796e-05     
1.8811165554014648        0.004010704154152547      4.1183735155887055e-05    
1.884172796758738         0.0037161399832085595     3.999343322563829e-05     
1.8872290381160108        0.003614776392111417      3.970764442949827e-05     
1.8902852794732838        0.003529114948166976      3.9545231284328476e-05    
1.8933415208305566        0.0035445505977412277     3.9903038532429974e-05    
1.8963977621878296        0.0034616007002492067     4.025356163477794e-05     
1.8994540035451024        0.003518819711172234      4.031354333353649e-05     
1.9025102449023752        0.0036102598396558034     4.1514553781480846e-05    
1.9055664862596482        0.0037189357968697924     4.253195843557604e-05     
1.908622727616921         0.003775563930383756      4.269983069824799e-05     
1.911678968974194         0.004027501857116735      4.463581717202423e-05     
1.9147352103314668        0.004315295739403416      4.6878159728031156e-05    
1.9177914516887398        0.0049425359805134765     5.044439000038789e-05     
1.9208476930460125        0.00605850130727681       5.561148227552854e-05     
1.9239039344032858        0.008203826370091757      6.589481053188704e-05     
1.9269601757605583        0.011359672698852533      7.801502953027595e-05     
1.9300164171178311        0.014914980030512753      8.986334148115279e-05     
1.9330726584751041        0.018036548571174395      0.00010048477449971447    
1.936128899832377         0.01972428255491663       0.00010580756097733296    
1.9391851411896501        0.02035230548574794       0.00010817760277561458    
1.9422413825469227        0.01959457188248754       0.0001059482350921422     
1.945297623904196         0.016955754889989953      0.00010010087191988972    
1.9483538652614685        0.012924103547395385      8.793700936182977e-05     
1.9514101066187417        0.009277569504886117      7.509034553589332e-05     
1.9544663479760145        0.006712251126641269      6.437884611935977e-05     
1.9575225893332875        0.005043336702774317      5.6741337041423685e-05    
1.9605788306905603        0.004343205448709546      5.268774582092521e-05     
1.963635072047833         0.00399341741987066       5.055285979774208e-05     
1.966691313405106         0.003766567646746492      5.003191367938671e-05     
1.9697475547623788        0.0036106350957653198     4.921007504348342e-05     
1.9728037961196518        0.0034793296537344856     4.903831531280508e-05     
1.9758600374769246        0.0033742669159322076     4.8435477628838044e-05    
1.9789162788341976        0.003379477263971174      4.9083077191959995e-05    
1.9819725201914704        0.0033729483147333992     4.963656449883312e-05     
1.9850287615487434        0.003216199885354035      4.861939222355255e-05     
1.9880850029060162        0.0032793596675912517     4.94630054585094e-05      
1.991141244263289         0.0032243510753420896     4.9577302044563185e-05    
1.994197485620562         0.0032775706024800524     5.047052058561431e-05     
1.9972537269778348        0.003148758554235638      4.982581695638523e-05     
2.0003099683351078        0.003157772393979624      5.112400977113232e-05     
2.0033662096923806        0.0031450773973888428     5.087703429106419e-05     
2.0064224510496538        0.003182548473093507      5.1857431384778446e-05    
2.0094786924069266        0.003163388335558721      5.2028099215991146e-05    
2.0125349337641993        0.003103622263496768      5.205192835398974e-05     
2.015591175121472         0.00310049674262598       5.275337123355488e-05     
2.018647416478745         0.0030805246599576374     5.329689605290951e-05     
2.021703657836018         0.0029899676425169733     5.2784041221139635e-05    
2.024759899193291         0.003009352143125918      5.3236316554303986e-05    
2.0278161405505637        0.003028176062815811      5.416006176771545e-05     
2.0308723819078365        0.003024310384805618      5.514072274720374e-05     
2.0339286232651097        0.0029389359900136055     5.4436638365568975e-05    
2.0369848646223825        0.00305153898885755       5.621096404082321e-05     
2.0400411059796557        0.0030600700817526054     5.647019683160938e-05     
2.043097347336928         0.0030667537341882937     5.705968708744894e-05     
2.0461535886942013        0.0029547058760581164     5.61419730700359e-05      
2.049209830051474         0.003136680589612848      5.829261101814604e-05     
2.052266071408747         0.0029963770628870716     5.7576543813078227e-05    
2.05532231276602          0.002990766518962789      5.868704583801381e-05     
2.0583785541232924        0.0031302011455179384     5.985346426907666e-05     
2.0614347954805656        0.0032797820096875643     6.182949426726943e-05     
2.0644910368378384        0.0033015155873505706     6.322700836098916e-05     
2.0675472781951116        0.003765599838605378      6.831356529272819e-05     
2.0706035195523844        0.003908532236401856      7.006819257793166e-05     
2.073659760909657         0.0042150442183881715     7.341290251983376e-05     
2.07671600226693          0.004606171422799937      7.711450884713953e-05     
2.0797722436242028        0.004511164170005037      7.676833215121419e-05     
2.082828484981476         0.004523758917213225      7.800597561400982e-05     
2.0858847263387488        0.004249288966133954      7.598402318137797e-05     
2.0889409676960216        0.004188428299562314      7.65017510016248e-05      
2.0919972090532943        0.003667784226953498      7.29633955668839e-05      
2.0950534504105676        0.00343531526841231       7.099255742609041e-05     
2.0981096917678403        0.0033904830845879266     7.082617004825491e-05     
2.1011659331251136        0.0032248661615220803     7.029994028207345e-05     
2.104222174482386         0.0032358045860998016     7.12585309970222e-05      
2.107278415839659         0.003446575451104896      7.434304662734375e-05     
2.110334657196932         0.0033439155603709305     7.452919274082081e-05     
2.1133908985542047        0.0034410914190490397     7.605968077603933e-05     
2.116447139911478         0.003566250687376785      7.822048314798141e-05     
2.1195033812687503        0.003513916666878167      7.889169997855976e-05     
2.1225596226260235        0.0037509552214361605     8.285799047948929e-05     
2.1256158639832963        0.004083648873030534      8.651291490156349e-05     
2.1286721053405695        0.004708575032100952      9.434104597364317e-05     
2.1317283466978423        0.0057549379482217606     0.00010499869011509568    
2.134784588055115         0.0074561467265307855     0.00011941481961815495    
2.137840829412388         0.009439513670233698      0.00013527378724946344    
2.1408970707696606        0.011003490734024627      0.00014682652077264543    
2.143953312126934         0.012089902108147615      0.00015594741704158044    
2.1470095534842066        0.01252930163844846       0.00016013660931702938    
2.1500657948414794        0.012536527858869077      0.00016081083376997903    
2.153122036198752         0.011274062472561802      0.0001536019042148421     
2.1561782775560254        0.009420916788713212      0.00014143960419760768    
2.159234518913298         0.007301198363473009      0.00012543790422933488    
2.1622907602705714        0.005556762636648182      0.00011082138608407582    
2.1653470016278438        0.004533682745602715      0.00010051782149068803    
2.1684032429851166        0.003975040017396304      9.535289436535805e-05     
2.17145948434239          0.003638139445998117      9.194284451760443e-05     
2.1745157256996626        0.00358439173450724       9.18235219765463e-05      
2.177571967056936         0.0034353893546542856     9.078991263226453e-05     
2.180628208414208         0.003330341895452521      9.0296768538821e-05       
2.1836844497714814        0.003520884700418446      9.290959624242193e-05     
2.186740691128754         0.003672362591266577      9.64266562722649e-05      
2.1897969324860274        0.003855829601079377      9.96573713879193e-05      
2.1928531738433           0.0043160610581286455     0.00010635946621907058    
2.195909415200573         0.00507532692634999       0.00011659899942924108    
2.1989656565578457        0.006143716883551229      0.00012944664263179025    
2.2020218979151185        0.0074445493959891095     0.0001441099166322204     
2.2050781392723917        0.008536260743744058      0.00015610141309553352    
2.2081343806296645        0.009171822802799984      0.00016372025005333498    
2.2111906219869373        0.009431001569869755      0.00016725924094699576    
2.21424686334421          0.009548294928776978      0.00017035434445734712    
2.2173031047014833        0.00918280121286816       0.0001683549085109758     
2.220359346058756         0.007905064938683726      0.0001578047480333395     
2.223415587416029         0.00669788458900839       0.00014749368266252404    
2.2264718287733016        0.005193783775452152      0.0001316051146220802     
2.2295280701305744        0.0041756445363387035     0.00011720448539228516    
2.2325843114878476        0.0037085403140774214     0.00011193775555239747    
2.2356405528451204        0.0034819145419934315     0.00011112471250833066    
2.238696794202393         0.003089407987761398      0.0001061793380265532     
2.241753035559666         0.0034607545117258417     0.0001127724013140892     
2.244809276916939         0.0033045872149745498     0.00011280058286704587    
2.247865518274212         0.003404506392113197      0.00011491003223025535    
2.250921759631485         0.0034484820030132694     0.00011816481307723198    
2.253978000988758         0.003484914464218131      0.00012034236890297583    
2.257034242346031         0.00388905477945167       0.00012924534790038287    
2.2600904837033036        0.004464909363818532      0.0001418030852348108     
2.2631467250605763        0.0054747445509858075     0.00015820229973591214    
2.2662029664178496        0.006565368835171174      0.00017702227714289973    
2.2692592077751224        0.006982779810790433      0.00018467201387275433    
2.272315449132395         0.007895087260211877      0.00020017001435749238    
2.275371690489668         0.00796701879835705       0.0002043239860273442     
2.278427931846941         0.008398605772215342      0.00021413071952685746    
2.281484173204214         0.007397413811867026      0.00020443526057184564    
2.2845404145614867        0.006692935240058422      0.00019541930692006888    
2.2875966559187595        0.0055982211499407955     0.00017961880211133006    
2.2906528972760323        0.004333014375633512      0.0001653046745053429     
2.2937091386333055        0.0039306522836796386     0.00016133990487634866    
2.2967653799905783        0.0032304130030200518     0.00014855422929931306    
2.299821621347851         0.003337402896845388      0.00015585645802618066    
2.302877862705124         0.003175254196592683      0.00015635222720818552    
2.305934104062397         0.0033074713151080163     0.0001634081742078322     
2.30899034541967          0.0032680822592732707     0.00016550230637399254    
2.312046586776943         0.0036233984690884516     0.0001811528870388181     
2.3151028281342154        0.0036756591897868507     0.0001875959047589651     
2.3181590694914886        0.003744379646019929      0.00019642755047345856    
2.3212153108487614        0.004856468014537003      0.00023087002828632675    
2.324271552206034         0.005756939448749287      0.0002599425948425219     
2.3273277935633074        0.00723710488981751       0.0002993868562522337     
2.33038403492058          0.008433080922963597      0.0003389168633130755     
2.333440276277853         0.00864420670475722       0.0003615828553245637     
2.336496517635126         0.008758223707856588      0.00038119558094836534    
2.339552758992399         0.009067040970718292      0.0004252044023283596     
2.342609000349672         0.008421258655461297      0.0004288859587342305     
2.3456652417069446        0.006655662603223884      0.00040792929981297107    
2.3487214830642174        0.005868611990303218      0.00042297385894132187    
2.35177772442149          0.0042021345736440235     0.00040489673730676124    
2.3548339657787634        0.0038517927664435733     0.0004564901139875758     
2.357890207136036         0.003852499773846666      0.0005490814771857039     
2.360946448493309         0.0036321915902584063     0.000715809167996645      
2.3640026898505817        0.004521881161805545      0.0017869495624384956     
