# Supplementary material for: Can Gas Absorption be Tuned in a Multifunctional Ionic Liquid?
Source: ChemSusChem. 2025 Sep 2;18(20):e202501347. doi: 10.1002/cssc.202501347 (PMC12548951; doi:10.1002/cssc.202501347)
Supplement: Supplementary file 1 — Supplementary Material [file CSSC-18-e202501347-s001.zip › SAXS/ZIF-8_in_P8881triazolate-afterCO2.dat]

################################################################################
# EDF_DataBlockID                     0.Image.Psd
# EDF_BinarySize                      4366944
# EDF_HeaderSize                      2048
# ByteOrder                           LowByteFirst
# DataType                            FloatValue
# Dim_1                               1028
# Dim_2                               1062
# Image                               0
# HeaderID                            EH:000000:000000:000000
# Size                                4366944
# Center_1                            606.9775
# Center_2                            650.9864
# DDummy                              0.6
# Delta                               0
# Dummy                               -1.5
# ExposureTime                        3600
# Gamma                               0
# Intensity1                          6.88869e-10
# PSize_1                             7.5e-05
# PSize_2                             7.5e-05
# SampleDistance                      0.102
# SampleEnvKind                       saxs
# SampleEnvPN                         Capillaries
# SampleEnvSN                         471
# Temperature                         116
# Thickness                           0
# WaveLength                          1.54189e-10
# Wavelength                          1.54189e-10
# det0x                               0
# det0x_dial                          10.308
# det0xvd                             0
# det0xvd_dial                        0
# det0y                               102
# det0y_dial                          2855.74
# det0z                               0
# det0z_dial                          3.90917
# det0zvd                             0
# det0zvd_dial                        0
# s1bot                               -0.3
# s1bot_dial                          -0.587344
# s1hl                                0.3
# s1hl_dial                           -3.23078
# s1hr                                0.3
# s1hr_dial                           2.64797
# s1top                               0.9
# s1top_dial                          -0.430781
# s2bot                               -0.1
# s2bot_dial                          0.66375
# s2hl                                0.2
# s2hl_dial                           1.12344
# s2hr                                0.2
# s2hr_dial                           0.0384375
# s2top                               0.5
# s2top_dial                          -2.51703
# wind                                2.98566e-06
# wind_dial                           79.955
# x                                   13.2
# x_dial                              14.5
# z                                   -1.19998
# z_dial                              16
# CountCutoff                         15302458
# DetectorModel                       Dectris EIGER2 Si 1M, S/N E-02-0309
# ThresholdSetting                    4023.88989258
# Saturation                          0
# FlatField                           Corrected
# BackgroundReductionExtra            0.02
# BackgroundCorrectionConstant        0.026712
# Detector                            0
# Monitor                             0
# Pil_Roi0                            2.4799e+09
# SumForIntensity1                    2.47993e+09
# c3                                  0
# det                                 0
# mon                                 0
# pilai0                              2.47993e+09
# pilai1                              0
# pilct0                              2.50203e+09
# pilct1                              0
# pilroi0                             2.4799e+09
# pilroi1                             0
# sec                                 0.099
# title                               FRED645-afterCO2_0_00001.edf
# usaxs0                              0
################################################################################
q(A-1)                    I(q)                      Sig(q)                    
0.0014981575403462896     73259.82331628678         3.6959183076438555        
0.004494472621038869      64637.8048546027          2.4548111301713678        
0.0074907877017314495     36871.00728141041         1.1725950481735916        
0.010487102782424028      10387.721377923881        0.6223960502407405        
0.013483417863116607      2567.5931361094217        0.2615213415931215        
0.016479732943809187      533.4237888676587         0.11150283491362824       
0.019476048024501764      101.38178115805927        0.04145533929325083       
0.022472363105194345      12.706056647501654        0.013499983125360356      
0.025468678185886925      1.8844566367716533        0.005411339663511588      
0.028464993266579502      0.49520762043406485       0.0024811523164203174     
0.031461308347272086      0.1693455750750412        0.0013834193575093885     
0.03445762342796466       0.1405833249412723        0.0012418099029862899     
0.03745393850865724       0.15435179801170865       0.0011373859505566693     
0.040450253589349824      0.17868296258709113       0.0013156728970405906     
0.0434465686700424        0.19294261770629054       0.0012118745652958006     
0.046442883750734985      0.19552293213462288       0.0012199664199780845     
0.04943919883142756       0.17186123805265138       0.0011437828103170755     
0.05243551391212014       0.14742166673536686       0.0009999026296929352     
0.055431828992812716      0.12575822010680612       0.0009497973464510194     
0.05842814407350531       0.11022152124005401       0.0007583182904593345     
0.061424459154197884      0.10171978368252851       0.0007760885769604712     
0.06442077423489047       0.09915656376711228       0.0007402783942194333     
0.06741708931558305       0.09741721031053925       0.0007310669659777899     
0.07041340439627562       0.09211212719543752       0.0006932773842290212     
0.0734097194769682        0.08367763169857124       0.0006133041011865328     
0.07640603455766079       0.07445489155439676       0.0005987079298911247     
0.07940234963835337       0.06311647181806232       0.000535911003505091      
0.08239866471904594       0.05479568098003633       0.00047663914859642336    
0.08539497979973852       0.04941726319909191       0.00046306064128891894    
0.0883912948804311        0.04610003720449627       0.00042780360365249126    
0.09138760996112369       0.04403396909198404       0.00042035935695200434    
0.09438392504181627       0.04252868316190668       0.0003887994975995619     
0.09738024012250884       0.04081767869110773       0.00038273525752890726    
0.10037655520320142       0.03707271692195534       0.0003647651192804327     
0.103372870283894         0.03439811396580935       0.0003513702319497412     
0.10636918536458659       0.030849824824099203      0.00032883479297239127    
0.10936550044527915       0.030113669452521943      0.00030480919211938563    
0.11236181552597173       0.03371902486200314       0.0003232186062600955     
0.11535813060666433       0.037511332181905034      0.00034021586304935637    
0.11835444568735691       0.04023051239824087       0.0003552905603119761     
0.12135076076804949       0.03900625367173905       0.0003334455498829945     
0.12434707584874206       0.037511105220562176      0.0003282586800119929     
0.12734339092943464       0.03383729117617467       0.0003111824774705074     
0.1303397060101272        0.030353025720311146      0.0002825496272145848     
0.1333360210908198        0.02967012959506033       0.00028035211074884503    
0.13633233617151236       0.029488961289690106      0.00027514904956290053    
0.13932865125220495       0.02958539550456467       0.00027849479542663353    
0.1423249663328975        0.029576524937756293      0.00028144151695608775    
0.1453212814135901        0.029565117155608542      0.00025913470497363763    
0.1483175964942827        0.02915631125679725       0.00026905081703179455    
0.15131391157497528       0.029054223717701198      0.00025848290889549547    
0.15431022665566785       0.027788356320390346      0.0002551660621876965     
0.15730654173636044       0.027390811504467146      0.000250610146529224      
0.160302856817053         0.02631072695925118       0.0002360494138606767     
0.1632991718977456        0.02613685089699471       0.0002452041600709898     
0.16629548697843816       0.024788262805217367      0.0002244199376396355     
0.16929180205913075       0.02383299263126198       0.00022629865704226884    
0.1722881171398233        0.02323432461668302       0.00021848248278088288    
0.1752844322205159        0.022216137855178723      0.00021162649503179447    
0.1782807473012085        0.021195408298404484      0.00021282854534703123    
0.18127706238190108       0.020400376040407755      0.0001953228691179169     
0.18427337746259365       0.019208966282947753      0.00019122373978263283    
0.18726969254328624       0.01864816711958813       0.00018794367919687817    
0.1902660076239788        0.018218768607316374      0.00018554195529881404    
0.1932623227046714        0.018053938875513903      0.00018733022741390337    
0.19625863778536395       0.017575717346957294      0.00017409515251369477    
0.19925495286605654       0.017361526539029906      0.00017760043647601858    
0.20225126794674914       0.01698690397641163       0.00017117274785027079    
0.2052475830274417        0.016345015925543008      0.00016908971326536111    
0.2082438981081343        0.015824293895915477      0.00016226579589472331    
0.21124021318882688       0.015350200814635815      0.0001612655910140646     
0.21423652826951944       0.014831190591867141      0.0001607215531394558     
0.217232843350212         0.01469668447349182       0.00015419293984688285    
0.2202291584309046        0.014062534153502913      0.00015067595365817152    
0.22322547351159716       0.01423328321302235       0.000149049154007657      
0.22622178859228978       0.013900817043695281      0.00014808036787433663    
0.22921810367298237       0.013990803830673663      0.00014967493639642953    
0.23221441875367493       0.014093561031450279      0.0001441970435116476     
0.23521073383436752       0.01418571991432775       0.00014612244507434567    
0.2382070489150601        0.014158230524566212      0.0001449748840580501     
0.24120336399575268       0.014716971044493165      0.00015114617714350067    
0.24419967907644524       0.0146166736584269        0.00014313224639396886    
0.24719599415713783       0.014863695392267222      0.00014655446667943863    
0.2501923092378304        0.015074277009619356      0.00014874967148445026    
0.253188624318523         0.015583097684642808      0.00014552419891635305    
0.25618493939921555       0.015792421267242278      0.00014881808403062683    
0.25918125447990814       0.015738014192174805      0.00014534758052573676    
0.26217756956060073       0.01636620534917942       0.00015053717897638974    
0.2651738846412933        0.01669381387886524       0.00015162801733159688    
0.26817019972198586       0.01721240985842653       0.00014874614720268242    
0.27116651480267845       0.01726647017189558       0.00015002175984515746    
0.27416282988337104       0.017992360152194655      0.0001526251043311421     
0.27715914496406363       0.018426530397278002      0.0001554077150384315     
0.28015546004475617       0.018757965148712783      0.00015414388613633608    
0.28315177512544876       0.019268597491897764      0.00015584599393191845    
0.28614809020614135       0.019913744221952804      0.00015661706107492543    
0.28914440528683394       0.020101109726882664      0.00015814402555312674    
0.29214072036752653       0.021041815634645033      0.00015971335821496352    
0.2951370354482191        0.021372331070427165      0.00015794784256859332    
0.2981333505289117        0.021951310745030077      0.0001651649840329927     
0.30112966560960425       0.022840954631660037      0.00016407675507220382    
0.30412598069029684       0.023345056256293812      0.0001681463882043751     
0.30712229577098943       0.02378810085645607       0.0001714127811743088     
0.310118610851682         0.024433911574484574      0.00017191346838563235    
0.3131149259323746        0.025288202684580693      0.00018128619032145468    
0.31611124101306715       0.02592564837545769       0.00017782959401194142    
0.31910755609375974       0.026535512092333322      0.00018051080171100665    
0.3221038711744523        0.027766909364527814      0.00018634740166373456    
0.3251001862551449        0.028167651475844397      0.00018896331882192765    
0.32809650133583745       0.02849602605132216       0.0001894414888358543     
0.33109281641653004       0.029369235970030768      0.0001878387468610281     
0.33408913149722264       0.03039560502641231       0.00019601730262902692    
0.3370854465779152        0.030729360375126274      0.00019451478220885906    
0.34008176165860776       0.03216773479965934       0.000199359407919165      
0.34307807673930035       0.03228012229472721       0.0001990743526511117     
0.34607439181999294       0.03296767938527835       0.00020186057102239503    
0.34907070690068553       0.03322464082778757       0.00020366881851217552    
0.35206702198137807       0.03334514818793574       0.0001973126126548325     
0.3550633370620707        0.034522520886665096      0.00020730593000110092    
0.3580596521427633        0.034761463488426535      0.00020387933609160668    
0.3610559672234559        0.035065561991104256      0.00020966350499580658    
0.36405228230414843       0.03529329907410005       0.0002054729170766737     
0.367048597384841         0.03584611616811834       0.00020357827652411984    
0.3700449124655336        0.03578016005608848       0.00021063141429039607    
0.3730412275462262        0.035606337514269566      0.00020450890223620152    
0.37603754262691874       0.03517581361711859       0.00020553940542894486    
0.37903385770761133       0.03516320593231782       0.0002045502419683877     
0.3820301727883039        0.03514905705890772       0.00020436914735057584    
0.3850264878689965        0.03473932757530683       0.00020208666822138017    
0.38802280294968905       0.03417007662785785       0.00019784692356898182    
0.39101911803038164       0.0335701376173378        0.00019916411800987194    
0.39401543311107423       0.032973823137794754      0.00019573331235942158    
0.3970117481917668        0.032937667933950206      0.00019778497983147068    
0.40000806327245936       0.03220635381649892       0.00018862088967640622    
0.40300437835315195       0.031638080042529666      0.00019193776496967768    
0.40600069343384454       0.03112455834484108       0.0001893775447545831     
0.40899700851453713       0.030664089201658983      0.0001857441567059344     
0.41199332359522967       0.030004811782472846      0.00018416820977606508    
0.41498963867592226       0.02942918474779405       0.0001791030495757271     
0.4179859537566149        0.02886564732788326       0.00017689177288926323    
0.4209822688373075        0.02838361163697637       0.00017213551664217153    
0.42397858391800003       0.027480023658189724      0.00016699488364649287    
0.4269748989986926        0.026693228352547095      0.00016319230948033       
0.4299712140793852        0.025973181062561287      0.00016142028521280092    
0.4329675291600778        0.025186637002118793      0.00015783180588169925    
0.43596384424077034       0.024984423321354744      0.0001537468563845989     
0.43896015932146293       0.024255932538445407      0.00015462292931638034    
0.4419564744021555        0.023507975188072936      0.0001485235391534801     
0.4449527894828481        0.023052576378347765      0.00014435617927313602    
0.44794910456354065       0.02237998384997257       0.00014504168464448715    
0.45094541964423335       0.021666410784005524      0.00014116421803447046    
0.45394173472492594       0.021359941629975697      0.00014069129730477317    
0.4569380498056185        0.020696798420427133      0.00013377821810396458    
0.45993436488631106       0.020245814348657798      0.00013456790953996696    
0.46293067996700366       0.019752997365471536      0.000131475431747298      
0.46592699504769625       0.019497081073354777      0.00013201171849565237    
0.4689233101283888        0.018972505665198168      0.0001268568173782255     
0.4719196252090814        0.01860243949766727       0.0001262647784800981     
0.47491594028977396       0.01795887626365034       0.0001252822935607716     
0.47791225537046655       0.01747342122392577       0.0001196087757219436     
0.4809085704511591        0.017191114332020675      0.00012101963698016474    
0.4839048855318517        0.016683041144554427      0.00011721848166606267    
0.48690120061254427       0.016236065196867155      0.00011615621930108061    
0.48989751569323686       0.01598374883133332       0.0001127132677878383     
0.4928938307739294        0.015627397432123352      0.00011318928431866002    
0.495890145854622         0.015413604187695325      0.00011170902581163148    
0.4988864609353146        0.014981971294547916      0.00010939639120817659    
0.5018827760160072        0.014567401647335936      0.00010655637019395836    
0.5048790910966997        0.014562820980732966      0.00010682751173269178    
0.5078754061773924        0.014230687085115398      0.00010699879713024646    
0.5108717212580849        0.01413907808046687       0.00010396489097650939    
0.5138680363387774        0.013961069976622234      0.00010301404481418569    
0.5168643514194701        0.014148559495396368      0.00010439546933831976    
0.5198606665001626        0.01401766470369511       0.00010366505206405506    
0.5228569815808553        0.01391259762488228       0.00010226977217239943    
0.5258532966615478        0.0140486166158039        0.00010183638124961503    
0.5288496117422403        0.013881182952105704      0.00010248635671448554    
0.531845926822933         0.013964106123985421      0.00010011969803217812    
0.5348422419036255        0.013961472391739987      0.00010156427028803423    
0.537838556984318         0.013925964124684838      0.00010086731131998692    
0.5408348720650107        0.013787463774876121      0.00010042704627914526    
0.5438311871457032        0.013574208273631662      9.754249465950309e-05     
0.5468275022263959        0.013639215673399156      9.939471032734952e-05     
0.5498238173070884        0.013356189384808339      9.791097552959144e-05     
0.5528201323877809        0.013292236351185979      9.630330684311444e-05     
0.5558164474684736        0.012963062444570985      9.529138937343372e-05     
0.5588127625491661        0.012766063288806993      9.415002054172095e-05     
0.5618090776298587        0.012575786466048611      9.397159728731363e-05     
0.5648053927105513        0.012355825725311924      9.150122072727586e-05     
0.5678017077912438        0.012062434251698043      9.074330647307021e-05     
0.5707980228719365        0.011758461674656778      8.988662435084223e-05     
0.573794337952629         0.011492945259597414      8.813401336242855e-05     
0.5767906530333216        0.011381340809172445      8.752655951519766e-05     
0.5797869681140143        0.011033302448355773      8.504502946999054e-05     
0.5827832831947068        0.010878223775922504      8.620324430255059e-05     
0.5857795982753994        0.010713156273591774      8.209738197869845e-05     
0.588775913356092         0.010574363924380572      8.354733938089343e-05     
0.5917722284367846        0.010358639592587074      8.145624988116898e-05     
0.5947685435174771        0.010166254062962232      8.166617325582222e-05     
0.5977648585981697        0.010035426481737691      7.941265899720813e-05     
0.6007611736788623        0.009958566321867266      8.037642654040127e-05     
0.6037574887595549        0.009853337213642975      7.943064636382331e-05     
0.6067538038402475        0.009738124828560962      7.782308814430036e-05     
0.60975011892094          0.009630433570109051      7.858582653089858e-05     
0.6127464340016326        0.00955043861755548       7.72197731433755e-05      
0.6157427490823252        0.009533719214063164      7.657888768776086e-05     
0.6187390641630178        0.00938726107786956       7.558101248123075e-05     
0.6217353792437104        0.009226452484306417      7.633991969219179e-05     
0.6247316943244029        0.009201710613738645      7.536207253247935e-05     
0.6277280094050955        0.009170252269700611      7.392920701412106e-05     
0.6307243244857881        0.009150387703092996      7.440903175267754e-05     
0.6337206395664806        0.00902003287167297       7.465302725425009e-05     
0.6367169546471733        0.008866958818839789      7.26222079907245e-05      
0.6397132697278658        0.00899710449268135       7.272031427846715e-05     
0.6427095848085584        0.008865137494491752      7.346366292641388e-05     
0.645705899889251         0.008910243805445485      7.214769701829638e-05     
0.6487022149699435        0.008920583725627254      7.266969936655901e-05     
0.6516985300506362        0.008675753323486524      7.066008849144893e-05     
0.6546948451313287        0.008891092421118579      7.2437246434305e-05       
0.6576911602120212        0.0086908421217403        7.06420492927113e-05      
0.6606874752927139        0.008820798356730894      7.160635606224843e-05     
0.6636837903734064        0.008666717335357895      7.072663248318524e-05     
0.6666801054540991        0.00861709577689176       6.966171458719921e-05     
0.6696764205347916        0.00867324050340796       7.05174838345581e-05      
0.6726727356154841        0.008459491576664374      6.924817789469089e-05     
0.6756690506961768        0.008601785125197041      6.976473920645803e-05     
0.6786653657768693        0.008554249327961597      6.847243030896216e-05     
0.6816616808575618        0.008433174036597782      6.928007447400787e-05     
0.6846579959382545        0.00855277244615542       6.895519331024102e-05     
0.687654311018947         0.008594078498924611      6.833388960906612e-05     
0.6906506260996397        0.008512792925323616      6.764645849572402e-05     
0.6936469411803322        0.008562295219527706      6.86662008776925e-05      
0.6966432562610247        0.008417660753911135      6.710817156882086e-05     
0.6996395713417174        0.008509661235630598      6.788407079716086e-05     
0.7026358864224099        0.008572360976690202      6.809955863700219e-05     
0.7056322015031026        0.008592863549804505      6.77723964110804e-05      
0.7086285165837952        0.008541456934089585      6.758252549493198e-05     
0.7116248316644878        0.008469590130105212      6.658503472938182e-05     
0.7146211467451804        0.008515741280339075      6.762306615755044e-05     
0.7176174618258729        0.008572864760960886      6.657137908964186e-05     
0.7206137769065655        0.008474864856606822      6.758007638399959e-05     
0.7236100919872581        0.008412473644884524      6.494896189719398e-05     
0.7266064070679507        0.008555904523234157      6.728356214352024e-05     
0.7296027221486432        0.008451148735274224      6.623740690638053e-05     
0.7325990372293358        0.008388547415643391      6.557148301458207e-05     
0.7355953523100284        0.008459495404907714      6.551944162349504e-05     
0.738591667390721         0.008432765979395775      6.622737291076371e-05     
0.7415879824714136        0.008454822109247258      6.525372341356155e-05     
0.7445842975521061        0.008387650927788226      6.475827331280901e-05     
0.7475806126327987        0.008426249318730449      6.559280249921125e-05     
0.7505769277134913        0.008464986592394249      6.548042848836777e-05     
0.7535732427941838        0.008434381016419887      6.469046103729405e-05     
0.7565695578748765        0.008383118836175481      6.473223118171162e-05     
0.759565872955569         0.008326697678016385      6.477509822946032e-05     
0.7625621880362616        0.008332683628050272      6.317295612127375e-05     
0.7655585031169542        0.0084021516037746        6.528386644334388e-05     
0.7685548181976467        0.00853818809557337       6.41108536133354e-05      
0.7715511332783394        0.008347384968099007      6.354021091144185e-05     
0.7745474483590319        0.008460054756405341      6.309625024233698e-05     
0.7775437634397244        0.008472027406943186      6.465902544709615e-05     
0.7805400785204171        0.008522498160727537      6.33369549416519e-05      
0.7835363936011096        0.008512031093237967      6.419942533588087e-05     
0.7865327086818023        0.00858486111175793       6.348223971429872e-05     
0.7895290237624948        0.008802414596621016      6.483783251735406e-05     
0.7925253388431873        0.008995568106100015      6.520558234627432e-05     
0.79552165392388          0.009178649662863901      6.580146177686166e-05     
0.7985179690045725        0.009574354915335282      6.645065737431932e-05     
0.801514284085265         0.00972129098349048       6.828052264936743e-05     
0.8045105991659577        0.009561202011602068      6.653128113994556e-05     
0.8075069142466502        0.009541212502252688      6.628286843536603e-05     
0.8105032293273429        0.009122373224144466      6.526428528705978e-05     
0.8134995444080354        0.008947708102336254      6.393855516049209e-05     
0.8164958594887279        0.008843170886889209      6.367018306373628e-05     
0.8194921745694206        0.008784708231875516      6.393745162721746e-05     
0.8224884896501131        0.008677798067072662      6.284639314435255e-05     
0.8254848047308058        0.008782752976173504      6.221319789822112e-05     
0.8284811198114983        0.008924123809668921      6.486858540722887e-05     
0.8314774348921908        0.00870463892700951       6.19468362069381e-05      
0.8344737499728836        0.008918819920932512      6.328326011791179e-05     
0.8374700650535761        0.00901894387953071       6.296239209644238e-05     
0.8404663801342687        0.008878099773618591      6.250078730217963e-05     
0.8434626952149613        0.009217030953507049      6.34349890117253e-05      
0.8464590102956538        0.008949324967850007      6.368493755383866e-05     
0.8494553253763464        0.009076300791788245      6.209885556714946e-05     
0.852451640457039         0.009171359520640939      6.353175383760127e-05     
0.8554479555377316        0.009182093474713078      6.353125663693395e-05     
0.8584442706184242        0.009196227401590354      6.336844718492153e-05     
0.8614405856991167        0.009320918865856941      6.273937396417867e-05     
0.8644369007798092        0.009353230285668415      6.452302088912854e-05     
0.8674332158605019        0.009261713119496346      6.237195531692079e-05     
0.8704295309411944        0.009418680614507631      6.38087700117705e-05      
0.873425846021887         0.009484583342890231      6.384015755187202e-05     
0.8764221611025795        0.009470320569734405      6.355187004809428e-05     
0.8794184761832722        0.009687276454946755      6.374999396649292e-05     
0.8824147912639647        0.009634288501332026      6.414803746347061e-05     
0.8854111063446574        0.009685214007680548      6.340985085167383e-05     
0.8884074214253498        0.009804607608308182      6.470976003133381e-05     
0.8914037365060425        0.009680674294521168      6.344248497605909e-05     
0.894400051586735         0.009842781826464241      6.344701373723763e-05     
0.8973963666674276        0.009812980125174703      6.322207943708004e-05     
0.9003926817481204        0.009907382016150395      6.441322262773094e-05     
0.9033889968288128        0.009974613706912844      6.365954102479751e-05     
0.9063853119095054        0.010088967804927334      6.461368571873036e-05     
0.909381626990198         0.010274394045027517      6.457633420817397e-05     
0.9123779420708906        0.010248514829228342      6.460913625469603e-05     
0.9153742571515832        0.010457230503352894      6.518143064913382e-05     
0.9183705722322758        0.010457256419043591      6.506684776490067e-05     
0.9213668873129683        0.010373865278320446      6.490500461353335e-05     
0.924363202393661         0.010462572574582014      6.467930473122739e-05     
0.9273595174743534        0.010659785510998634      6.530290581083047e-05     
0.9303558325550462        0.01057656252661808       6.53074557398506e-05      
0.9333521476357386        0.010546929878278865      6.460653343667044e-05     
0.9363484627164312        0.010731903369360665      6.541220793045484e-05     
0.9393447777971238        0.0108140899766112        6.569544107025259e-05     
0.9423410928778164        0.010832965110393625      6.505139726826517e-05     
0.945337407958509         0.011004239669050288      6.531352369748673e-05     
0.9483337230392016        0.011075764380259784      6.538647626376892e-05     
0.951330038119894         0.011190826695402504      6.57741566885874e-05      
0.9543263532005868        0.011308335398779406      6.703756679706351e-05     
0.9573226682812792        0.011271688715245533      6.537904696130473e-05     
0.9603189833619719        0.011446734296133602      6.707273750865188e-05     
0.9633152984426644        0.011451012647900953      6.571763523976688e-05     
0.966311613523357         0.011606846455092525      6.691552961643936e-05     
0.9693079286040496        0.01159452578573766       6.68345174358324e-05      
0.9723042436847422        0.011757278828095269      6.679974361565985e-05     
0.9753005587654346        0.011953179423049737      6.743521529009934e-05     
0.9782968738461274        0.011925310483976768      6.80459946482026e-05      
0.9812931889268198        0.011937401115266285      6.617080595268718e-05     
0.9842895040075125        0.012012243548858022      6.829834388205023e-05     
0.987285819088205         0.012041589814759378      6.639081182490613e-05     
0.9902821341688977        0.012276486360286713      6.740274803838737e-05     
0.9932784492495902        0.012240775378762914      6.775488264956122e-05     
0.9962747643302828        0.012391946232745388      6.745134249329878e-05     
0.9992710794109753        0.012429421223558827      6.807883385173424e-05     
1.002267394491668         0.012610291416084416      6.79589294483834e-05      
1.0052637095723604        0.012745548087548596      6.793227558539295e-05     
1.008260024653053         0.012770595670558956      6.96553039641729e-05      
1.0112563397337455        0.012832684054613193      6.747470523712972e-05     
1.0142526548144384        0.01290599971282008       6.962826085620257e-05     
1.0172489698951308        0.013014259367469857      6.803304081588087e-05     
1.0202452849758235        0.013375095366857635      7.058364434013696e-05     
1.0232416000565159        0.013207379296688321      6.913152388751923e-05     
1.0262379151372085        0.013332441492730414      6.896327070398205e-05     
1.0292342302179012        0.01348158641944911       6.948871046532027e-05     
1.0322305452985938        0.013567904029909825      6.883718985426529e-05     
1.0352268603792865        0.013607118461091042      6.97156654818205e-05      
1.0382231754599789        0.013709970937628038      6.989289515848992e-05     
1.0412194905406715        0.013963674544651144      6.998409944684641e-05     
1.044215805621364         0.014088490155277293      7.134142722128905e-05     
1.0472121207020568        0.014067571823821417      6.979633986849963e-05     
1.0502084357827493        0.014250912565385585      7.09741475073538e-05      
1.053204750863442         0.014242917006622353      7.103580922005304e-05     
1.0562010659441343        0.014458125831359638      7.083588891365252e-05     
1.059197381024827         0.014542640121897947      7.171406571490662e-05     
1.0621936961055196        0.014688455723824278      7.080373481041882e-05     
1.0651900111862123        0.014719389334758373      7.214520726382032e-05     
1.0681863262669047        0.01471829038390068       7.052620114941656e-05     
1.0711826413475973        0.014845844972840456      7.143787675798987e-05     
1.0741789564282898        0.014918336277221349      7.199273445769232e-05     
1.0771752715089824        0.015205766390581998      7.160347622873169e-05     
1.080171586589675         0.015308965461070311      7.213222613623858e-05     
1.0831679016703677        0.01532895382023061       7.212756663005667e-05     
1.0861642167510601        0.01536022087496231       7.225251061714194e-05     
1.0891605318317528        0.015588371386432019      7.280936322998492e-05     
1.0921568469124452        0.015555796258391725      7.234249985921414e-05     
1.095153161993138         0.015612531270717435      7.322521807641382e-05     
1.0981494770738305        0.0159604384046941        7.270759666438178e-05     
1.1011457921545231        0.015931379309276145      7.381697475638437e-05     
1.1041421072352156        0.01597594667225744       7.189339940869722e-05     
1.1071384223159082        0.01619822888618939       7.347640557871491e-05     
1.1101347373966008        0.016269014438151402      7.336742710822669e-05     
1.1131310524772935        0.01622518681587136       7.300294351661948e-05     
1.116127367557986         0.016408908655638522      7.437913170727996e-05     
1.1191236826386786        0.01665570899692385       7.30840228871613e-05      
1.122119997719371         0.016683315356509743      7.476008045671514e-05     
1.1251163128000639        0.016887496910758398      7.372205543223379e-05     
1.1281126278807563        0.016843317590272182      7.46151397462782e-05      
1.131108942961449         0.016928268254618524      7.392885991517962e-05     
1.1341052580421414        0.017056623126153025      7.467898390741292e-05     
1.137101573122834         0.017132366671241496      7.413599264426882e-05     
1.1400978882035266        0.01749111200508325       7.443672581267235e-05     
1.1430942032842193        0.017456820664961306      7.577059849604096e-05     
1.1460905183649117        0.017724056105532644      7.45032810455831e-05      
1.1490868334456044        0.017836509031279497      7.674467437744775e-05     
1.1520831485262968        0.017954910284748066      7.466132866927734e-05     
1.1550794636069894        0.01795861085776616       7.656333595128818e-05     
1.1580757786876823        0.018030358066911504      7.522771433445383e-05     
1.1610720937683747        0.018236248235231824      7.642334056110462e-05     
1.1640684088490674        0.01848731285624586       7.6452562624367e-05       
1.1670647239297598        0.018717349584027456      7.652390340156441e-05     
1.1700610390104524        0.018745793410361613      7.676365412994288e-05     
1.173057354091145         0.018845011880089708      7.60103274454947e-05      
1.1760536691718377        0.018892242281257774      7.750392234005806e-05     
1.1790499842525302        0.01899943299590129       7.624771988599369e-05     
1.1820462993332228        0.019236924115309993      7.78664524826419e-05      
1.1850426144139152        0.019427538382139658      7.71813164035917e-05      
1.1880389294946079        0.019443604747737292      7.797477628727785e-05     
1.1910352445753005        0.01948402327440937       7.723380452396494e-05     
1.1940315596559932        0.01970596249471802       7.897450290192062e-05     
1.1970278747366856        0.019788653042884928      7.881572282718485e-05     
1.2000241898173782        0.020022598240522795      7.952756795264326e-05     
1.2030205048980707        0.02004876459707222       8.038532271415132e-05     
1.2060168199787635        0.020328234792229005      8.030604767182912e-05     
1.209013135059456         0.02037723572997723       8.121958541306897e-05     
1.2120094501401486        0.0205407685851645        8.155710927327927e-05     
1.215005765220841         0.020739181859001195      8.200933960598085e-05     
1.2180020803015337        0.020676525317887568      8.213176938950884e-05     
1.2209983953822263        0.020886571857536094      8.35050405192922e-05      
1.223994710462919         0.02082441329886527       8.352363000853576e-05     
1.2269910255436114        0.021077098015379554      8.43390079701885e-05      
1.229987340624304         0.021246636563416986      8.500902252319532e-05     
1.2329836557049965        0.02130606731179236       8.643492141751886e-05     
1.235979970785689         0.02128525106054154       8.516266292741627e-05     
1.2389762858663818        0.021358902095761054      8.772071215821126e-05     
1.2419726009470744        0.021785838218413713      8.640749103866919e-05     
1.2449689160277668        0.021921916799747296      9.00135317310491e-05      
1.2479652311084595        0.021953072818622004      8.709490694732156e-05     
1.250961546189152         0.022066456082945822      8.958882561507264e-05     
1.2539578612698448        0.02229193476603257       8.850428937902845e-05     
1.2569541763505372        0.022255468275734647      8.992231381435545e-05     
1.2599504914312298        0.022464258620106443      8.990352863513999e-05     
1.2629468065119223        0.02263853530415065       9.039707020928603e-05     
1.265943121592615         0.02281218149697192       9.144621946645989e-05     
1.2689394366733076        0.022756265701423157      9.075358874639479e-05     
1.2719357517540002        0.023056954457749898      9.094837494458735e-05     
1.2749320668346926        0.023154931759278408      9.31225030098783e-05      
1.2779283819153853        0.02324802658262475       9.075390595605147e-05     
1.280924696996078         0.02352800873698204       9.383690892234725e-05     
1.2839210120767703        0.023734948913558724      9.218136699353829e-05     
1.2869173271574632        0.023899179997394753      9.460284727720913e-05     
1.2899136422381556        0.024135467799820714      9.413597724404248e-05     
1.2929099573188483        0.024018169838901766      9.456210761993279e-05     
1.2959062723995407        0.0242801713824454        9.513171202013486e-05     
1.2989025874802334        0.02466373448676339       9.610070207130752e-05     
1.301898902560926         0.024581818677471192      9.522334277165193e-05     
1.3048952176416186        0.0247323763348467        9.64511427618063e-05      
1.307891532722311         0.024935204654620055      9.579519327048581e-05     
1.3108878478030037        0.024863721963982517      9.81630285928513e-05      
1.3138841628836961        0.025133427531568317      9.649098697082587e-05     
1.3168804779643888        0.025291629631459832      9.921017191244581e-05     
1.3198767930450814        0.025612034002720465      9.770603207611706e-05     
1.322873108125774         0.02570712321565543       9.943684391102132e-05     
1.3258694232064665        0.02576558388174027       9.872545226115869e-05     
1.3288657382871591        0.02603286938631643       9.927430369812346e-05     
1.3318620533678518        0.025996510478003665      0.00010097570593503959    
1.3348583684485444        0.026417561603529         9.97590956592694e-05      
1.3378546835292369        0.026661652080666117      0.00010206474176326014    
1.3408509986099295        0.026660237390999892      0.00010085584196954151    
1.343847313690622         0.026777852820220497      0.00010184725108861533    
1.3468436287713146        0.027167200013736872      0.00010326110370275137    
1.3498399438520072        0.027168074801202455      0.00010201784072954864    
1.3528362589326999        0.02725405089339386       0.00010230804138979241    
1.3558325740133923        0.027643608721530055      0.0001046100658771338     
1.358828889094085         0.027765814980970322      0.0001037278747776531     
1.3618252041747774        0.027867045831323108      0.00010549179420312529    
1.3648215192554702        0.028281589090732286      0.00010499805925892364    
1.3678178343361627        0.02823922694061486       0.00010563609699100121    
1.3708141494168553        0.028581058994399437      0.00010556584573501271    
1.3738104644975477        0.0288300369180525        0.00010505749740960331    
1.3768067795782404        0.028830223000727736      0.00010790077393039703    
1.379803094658933         0.028781801216088285      0.000106648776253239      
1.3827994097396257        0.029073668901517528      0.00010761351489875475    
1.385795724820318         0.028854265880754997      0.00010768304167385656    
1.3887920399010107        0.029227659870854527      0.0001077669138789089     
1.3917883549817032        0.029383702632719156      0.00010776226044660683    
1.3947846700623958        0.029357694353076353      0.00010792517241329555    
1.3977809851430885        0.02962461381677387       0.00010850667466601276    
1.400777300223781         0.029709805849225127      0.00010931511860791276    
1.4037736153044735        0.029778350543946085      0.00010941136436522767    
1.4067699303851662        0.02987621315961885       0.00010968457839455225    
1.4097662454658588        0.030143050572722836      0.0001116040399538748     
1.4127625605465515        0.030181575533069698      0.00010847331089098809    
1.4157588756272441        0.030119372040359783      0.00011016573479227352    
1.4187551907079365        0.030264333971612944      0.00011094880482044123    
1.4217515057886292        0.030506105412626206      0.00011039385081613894    
1.4247478208693216        0.030758234762676497      0.00011320298445535917    
1.4277441359500143        0.030616084035436895      0.00011087975737797005    
1.430740451030707         0.030624032498313067      0.00011143759395142561    
1.4337367661113996        0.03073260286166403       0.00011208442874710262    
1.436733081192092         0.030745608568415742      0.00011135147575345184    
1.4397293962727846        0.030806172538608356      0.0001121599243883203     
1.442725711353477         0.03089637029132789       0.00011262497134549943    
1.44572202643417          0.03090742583877451       0.00011294820393127789    
1.4487183415148623        0.03117243226196413       0.00011360786763162033    
1.451714656595555         0.03089546642433287       0.00011180520642339534    
1.4547109716762474        0.03094679966623746       0.00011179647896466705    
1.45770728675694          0.03108378359013891       0.00011390249344839093    
1.4607036018376327        0.031165552185939503      0.00011370902344896783    
1.4636999169183253        0.030993957996781434      0.00011275199859865223    
1.4666962319990178        0.030947308967251452      0.00011469379549909983    
1.4696925470797104        0.031014393240800027      0.0001111709085073209     
1.4726888621604028        0.030931223487990663      0.00011283310419675555    
1.4756851772410955        0.031094051694528408      0.0001149792308502086     
1.4786814923217881        0.030932033446466767      0.00011287927694061951    
1.4816778074024808        0.030888275499992995      0.00011341119460193724    
1.4846741224831732        0.030824978854440296      0.00011441463714418808    
1.4876704375638659        0.030724174755498046      0.00011134863909188697    
1.4906667526445583        0.03058239741382706       0.00011327829100439735    
1.4936630677252511        0.030571765987522058      0.00011333314978538019    
1.4966593828059436        0.030570131631765043      0.00011278787295700147    
1.4996556978866362        0.030697558540509935      0.00011384715977349121    
1.5026520129673286        0.03045937474561131       0.00011316856992327438    
1.5056483280480213        0.030312885842096206      0.00011207947752488463    
1.508644643128714         0.030316148584590027      0.00011305306248017224    
1.5116409582094066        0.030258045778925904      0.00011263454979732752    
1.514637273290099         0.029888053457121092      0.00011232506406127074    
1.5176335883707917        0.029775014832768815      0.00011265132371754955    
1.520629903451484         0.029658093202143503      0.00011234978701079324    
1.523626218532177         0.029867863127295495      0.0001112481045357899     
1.5266225336128694        0.029499895079251374      0.0001118930005012085     
1.529618848693562         0.029415706395313955      0.00011147723127423134    
1.5326151637742544        0.02928945898346402       0.00011164354015043512    
1.535611478854947         0.02931961228150553       0.0001116741778772513     
1.5386077939356397        0.028924352559190424      0.00011147899605237477    
1.5416041090163324        0.02880056357382228       0.00010897673294422896    
1.544600424097025         0.02867336428152935       0.00011076350253384116    
1.5475967391777175        0.02852138634298961       0.00011095226562159516    
1.55059305425841          0.028665024687392425      0.00011026661362602119    
1.5535893693391025        0.02826008180599673       0.0001108504394931501     
1.5565856844197954        0.027758227762853936      0.00010836065934184176    
1.5595819995004878        0.027752587535777324      0.00010784079378753462    
1.5625783145811805        0.027500713981285452      0.00010917161054365124    
1.5655746296618729        0.02767126285968747       0.00010983833682165236    
1.5685709447425655        0.02729206226557291       0.00010737709522709155    
1.5715672598232582        0.027027931868104822      0.00010700232193268453    
1.5745635749039508        0.026895234696677508      0.0001083364732025751     
1.5775598899846432        0.02675554548956131       0.0001066798217595687     
1.580556205065336         0.026647277459607682      0.00010707076774078778    
1.5835525201460283        0.026371083448121235      0.0001079509551708371     
1.586548835226721         0.02616953449308705       0.00010527192707054757    
1.5895451503074136        0.026049291870833578      0.00010545821517192464    
1.5925414653881063        0.025749551393676785      0.00010714682846718746    
1.5955377804687987        0.025575703604909898      0.00010428628499947337    
1.5985340955494913        0.025429249975502194      0.00010507923550430777    
1.6015304106301838        0.025106901724076855      0.00010489291339031402    
1.6045267257108766        0.025131455374364144      0.00010352234038496315    
1.607523040791569         0.024600476888424164      0.00010270272227020082    
1.6105193558722617        0.024430951765231065      0.0001037622644397881     
1.6135156709529541        0.02419726731887485       0.00010340872190378263    
1.6165119860336468        0.02411490937582075       0.0001015763903108887     
1.6195083011143394        0.02382171046295159       0.00010192400595778352    
1.622504616195032         0.023843328678009045      0.00010267719863140683    
1.6255009312757245        0.023346545139900296      0.00010013292784459465    
1.6284972463564171        0.023161952405600972      0.00010087743543427204    
1.6314935614371096        0.022908408674214047      0.00010041770345546074    
1.6344898765178022        0.02283936861670064       9.931582666481598e-05     
1.6374861915984948        0.02249301681177365       9.905484836859014e-05     
1.6404825066791875        0.022483266090174075      9.978629559987433e-05     
1.64347882175988          0.02219723993613356       9.915135098258703e-05     
1.6464751368405726        0.021990573528552684      9.748795769393191e-05     
1.649471451921265         0.02169242092602753       9.818061073760103e-05     
1.6524677670019579        0.021421050520370515      9.661491000626856e-05     
1.6554640820826503        0.02128309885009707       9.721028910360576e-05     
1.658460397163343         0.021176357049294617      9.67247349688755e-05      
1.6614567122440353        0.02084154805147177       9.511708754934426e-05     
1.664453027324728         0.020688825945853147      9.530767186672372e-05     
1.6674493424054206        0.020173030956740893      9.367158515063357e-05     
1.6704456574861133        0.019975470472783224      9.46476921710097e-05      
1.673441972566806         0.019707696055215464      9.232450873999335e-05     
1.6764382876474984        0.019559510790644875      9.220758197683687e-05     
1.679434602728191         0.019283701136389338      9.16623726456427e-05      
1.6824309178088834        0.019118142557597792      9.193269208597336e-05     
1.6854272328895763        0.01893664582809636       9.187432666715839e-05     
1.6884235479702687        0.018783269651485354      8.972055012172853e-05     
1.6914198630509614        0.01860416882033463       9.009144209846671e-05     
1.6944161781316538        0.018549168971652805      9.026548684132298e-05     
1.6974124932123464        0.018022895184226496      8.874187758897112e-05     
1.700408808293039         0.017856469038124934      8.964492821299495e-05     
1.7034051233737317        0.017604824053241666      9.018104763753213e-05     
1.7064014384544242        0.017563169593132658      9.1111625820549e-05       
1.7093977535351168        0.017437405080954392      9.118226608818346e-05     
1.7123940686158092        0.017406721322865405      9.123680809242103e-05     
1.7153903836965019        0.01710007659095534       9.085171647954873e-05     
1.7183866987771943        0.01709429732047498       9.092749265660215e-05     
1.721383013857887         0.016897308841989936      9.116664402981377e-05     
1.7243793289385796        0.016734513656973943      9.070511645025221e-05     
1.727375644019272         0.01665842600635369       9.009830123571368e-05     
1.7303719590999647        0.016674585605110277      9.13661751144172e-05      
1.7333682741806573        0.01623547213670825       8.981616301123303e-05     
1.73636458926135          0.016205614073271576      8.97799869705649e-05      
1.7393609043420422        0.016021879084498116      8.972148882639427e-05     
1.7423572194227348        0.015983603543305087      9.002551079533918e-05     
1.7453535345034277        0.01580755112892908       8.968905480523532e-05     
1.7483498495841203        0.015796781924233057      9.00278294812601e-05      
1.7513461646648125        0.015499511508428624      8.856467456762793e-05     
1.7543424797455052        0.015420499667854578      8.911149702335271e-05     
1.7573387948261978        0.015267269602590427      8.936147280322889e-05     
1.7603351099068905        0.01528371362727691       8.950312721455854e-05     
1.7633314249875829        0.014972457733616173      8.796830011057666e-05     
1.7663277400682755        0.014871869763567986      8.838265534666911e-05     
1.7693240551489682        0.014779267349986592      8.925887398268336e-05     
1.7723203702296608        0.014658958084393247      8.83971755940607e-05      
1.7753166853103532        0.014596574322337586      8.765363995492553e-05     
1.778313000391046         0.014517135663360168      8.803950044703173e-05     
1.7813093154717385        0.01438385358667406       8.874604880552335e-05     
1.7843056305524312        0.014129207423293889      8.843649845006087e-05     
1.7873019456331234        0.01416900284884986       8.684010539274237e-05     
1.790298260713816         0.014285066994590532      8.80109740366383e-05      
1.793294575794509         0.013856677267213987      8.736268093605915e-05     
1.7962908908752016        0.013951439684013606      8.840793500638336e-05     
1.7992872059558942        0.013762818349917508      8.727828240358899e-05     
1.8022835210365864        0.013533571123092189      8.671348739924948e-05     
1.805279836117279         0.01352484479184175       8.824167361112677e-05     
1.8082761511979717        0.013648929866051257      9.05324393979379e-05      
1.8112724662786646        0.0134602950899859        9.136591198403071e-05     
1.8142687813593568        0.013397523433842352      9.167797870346972e-05     
1.8172650964400494        0.013209542471695646      9.343899586799536e-05     
1.820261411520742         0.01329510321107606       9.3072024913395e-05       
1.8232577266014347        0.013160824119269825      9.45383089922036e-05      
1.8262540416821271        0.01320091907431141       9.432831576579593e-05     
1.8292503567628198        0.013261904659568198      9.60306384949294e-05      
1.8322466718435124        0.012914362047229448      9.586172441266941e-05     
1.835242986924205         0.012691491602348367      9.571549174528199e-05     
1.8382393020048973        0.012811343407587286      9.742389923250606e-05     
1.8412356170855901        0.012615726613190267      9.635009556547548e-05     
1.8442319321662828        0.01244750490535695       9.65207240917816e-05      
1.8472282472469754        0.012382693227695325      9.767913197200673e-05     
1.8502245623276676        0.01244684055292061       9.813319233060502e-05     
1.8532208774083603        0.012272583984291256      9.99990751335246e-05      
1.856217192489053         0.012162084977663197      9.867494441555864e-05     
1.8592135075697458        0.012221641727914734      9.904898779656818e-05     
1.862209822650438         0.012103965522143656      0.00010043086661810859    
1.8652061377311306        0.012061272489244447      0.00010055251238750705    
1.8682024528118233        0.011944552441405111      0.00010131300875679794    
1.871198767892516         0.01196062565473608       0.00010207233974400162    
1.8741950829732084        0.012004822798575449      0.00010253340418111146    
1.877191398053901         0.011886019114178694      0.00010434069724623568    
1.8801877131345937        0.011692604045636197      0.00010238591288411619    
1.8831840282152863        0.0117449467330144        0.00010397495290133425    
1.8861803432959787        0.011752806017164042      0.00010532705874475597    
1.8891766583766714        0.01165752652080757       0.0001049592562476226     
1.892172973457364         0.01150667852605904       0.00010481157644494773    
1.8951692885380567        0.011482770403308506      0.00010662069352876384    
1.8981656036187489        0.011556224670055206      0.0001068218133939335     
1.9011619186994415        0.011502371227530362      0.00010842897008445852    
1.9041582337801344        0.011388277799699711      0.00010874551607099702    
1.907154548860827         0.01114871103297842       0.000107552031680792      
1.9101508639415192        0.011103419307682827      0.00010830412930257213    
1.9131471790222119        0.011094273972795783      0.00010930989803946437    
1.9161434941029045        0.011033158602609009      0.00010968753704920961    
1.9191398091835972        0.010964123686559604      0.00011020453589791891    
1.92213612426429          0.010938299248773674      0.00011288170633636631    
1.9251324393449822        0.01083702464669303       0.00011050155714565893    
1.9281287544256749        0.010772156224224273      0.00011196921811044161    
1.9311250695063675        0.010615415667304834      0.0001127049081211221     
1.9341213845870602        0.010580646752053151      0.00011284003311719731    
1.9371176996677526        0.010626260562535437      0.0001147123262086637     
1.9401140147484452        0.010464104174187144      0.00011463363298441727    
1.943110329829138         0.010443416880874303      0.0001162362568042044     
1.9461066449098305        0.010462260995026475      0.00011585168155646036    
1.9491029599905227        0.01040565111883741       0.00011651685821525028    
1.9520992750712156        0.010062461245763758      0.00011563617559154811    
1.9550955901519083        0.010169400685216311      0.00011884244247894645    
1.958091905232601         0.010094050029874136      0.00011816736035017823    
1.961088220313293         0.010211027487766047      0.00011992681541885195    
1.9640845353939858        0.0101032579728927        0.00012193773761082582    
1.9670808504746784        0.009870976902198918      0.00012076436875310261    
1.9700771655553713        0.010214993381259335      0.00012309354130873108    
1.9730734806360635        0.009876614801904656      0.00012263286513698366    
1.9760697957167561        0.010062574395253186      0.00012536292004756543    
1.9790661107974488        0.009838302707467593      0.00012604379979466143    
1.9820624258781414        0.009970137773363958      0.000127151379184187      
1.9850587409588338        0.009748126452899589      0.0001279185970667691     
1.9880550560395265        0.009645273286720473      0.00012811112898918292    
1.9910513711202191        0.009746703335425622      0.0001294694057809753     
1.9940476862009118        0.009484161202321168      0.00013006505672257787    
1.997044001281604         0.009621224867981192      0.00013118905508329915    
2.0000403163622966        0.009357850423778067      0.0001304237160428784     
2.0030366314429893        0.009370321034554206      0.00013157724782102286    
2.006032946523682         0.009281307449314487      0.00013341090478337028    
2.0090292616043746        0.009383683672092458      0.0001342271554586558     
2.012025576685067         0.009323627388783793      0.00013714880697080186    
2.01502189176576          0.009477635251450546      0.00013613638470718573    
2.0180182068464525        0.009237517037640813      0.00013606281300015456    
2.0210145219271447        0.00918646371277862       0.00013778648376149667    
2.0240108370078373        0.00922783539687417       0.0001385719105495772     
2.02700715208853          0.009151808707140175      0.0001400752500543995     
2.0300034671692226        0.009085435549578264      0.0001408851427839765     
2.032999782249915         0.008852564483243354      0.00013874675439747312    
2.0359960973306075        0.009142899156591392      0.0001445274252531795     
2.0389924124113           0.00916015314109054       0.00014460632096542468    
2.0419887274919932        0.008970088187380806      0.00014605990397564215    
2.0449850425726854        0.008860614815401081      0.00014572371516428082    
2.047981357653378         0.009146311253227304      0.00014959968190645447    
2.0509776727340707        0.008945840803097852      0.00014919192461141655    
2.0539739878147634        0.008832198581952784      0.00014984154557174677    
2.056970302895456         0.008788545147533529      0.00014990705531698907    
2.059966617976148         0.00877519510577023       0.0001523384004057715     
2.062962933056841         0.008645866035891262      0.00015257041952700993    
2.0659592481375335        0.008575971403623421      0.00015371423282539373    
2.068955563218226         0.008845191812794705      0.00015815428314192752    
2.071951878298919         0.00854551465565156       0.00015753872255374612    
2.0749481933796114        0.008694712086609171      0.00016088204673105644    
2.077944508460304         0.008710174492391361      0.00016263371210180436    
2.0809408235409967        0.008732950229616244      0.0001672657444586527     
2.083937138621689         0.00889227890422555       0.0001681813679495781     
2.0869334537023816        0.008497417726574455      0.00016638682456136602    
2.0899297687830742        0.008415202940408036      0.00016761996403198595    
2.092926083863767         0.008583537279126538      0.0001686590411952202     
2.095922398944459         0.008417352993231974      0.00016910669595159762    
2.0989187140251517        0.008445914512237236      0.00017182095017091747    
2.1019150291058444        0.008395233764859348      0.00017167937001291264    
2.104911344186537         0.008539311940288698      0.00017352724896392113    
2.1079076592672297        0.008135785002903233      0.00017107672702340642    
2.1109039743479223        0.008170855894435185      0.00017347237434604937    
2.113900289428615         0.008218544796492965      0.0001752195894447994     
2.1168966045093076        0.007825746495121692      0.00017249999509211697    
2.11989291959             0.00798746512559888       0.000174389309500893      
2.1228892346706925        0.008026359208524512      0.00017788989757614782    
2.125885549751385         0.007665640082680774      0.00017455866242183676    
2.1288818648320778        0.008039109836440793      0.00017949790609848078    
2.13187817991277          0.008382099374964012      0.00018633388862256296    
2.134874494993463         0.007947109841096277      0.00018188071687899577    
2.1378708100741557        0.007908084446242511      0.00018353951682525572    
2.1408671251548483        0.00819095222199702       0.00018936110590455062    
2.1438634402355405        0.007987108698946829      0.00018782201347836497    
2.146859755316233         0.007875516510814685      0.00018806057380587002    
2.149856070396926         0.007815044614264657      0.00018929184895198826    
2.1528523854776185        0.008246676595708173      0.0001981055372543883     
2.1558487005583107        0.008066798922888179      0.0001944897657452449     
2.1588450156390033        0.008235119647014545      0.00019904510307280646    
2.161841330719696         0.007998405620424136      0.00019670125324501564    
2.1648376458003886        0.008070635932605756      0.0002006338119556469     
2.1678339608810813        0.00783733078144823       0.00019954604359252135    
2.170830275961774         0.00800090401199945       0.0002044159403224124     
2.1738265910424666        0.00746498371105699       0.00019980804042300736    
2.176822906123159         0.007736720298443062      0.00020355194949919946    
2.179819221203852         0.007777293181055911      0.00020705621717177064    
2.182815536284544         0.007771709184887802      0.0002095757564252169     
2.1858118513652367        0.007468992666172587      0.00020658207985477       
2.1888081664459293        0.00749247488883817       0.00021062449758095858    
2.191804481526622         0.0074378917735029955     0.0002121220322719079     
2.194800796607314         0.007602045392707341      0.00021625176749745525    
2.197797111688007         0.007715807793139158      0.00022205770376003997    
2.2007934267687           0.0072194062888029506     0.00021728030369893184    
2.2037897418493926        0.0077517356678860104     0.00022780753507335198    
2.206786056930085         0.007530068692567703      0.00022594919223635517    
2.2097823720107774        0.007279225691181296      0.00022168719861418823    
2.21277868709147          0.007428321421259511      0.00022931914093728015    
2.2157750021721627        0.007334657391770293      0.0002314599804104434     
2.218771317252855         0.007377920510404352      0.00023590816499409763    
2.2217676323335476        0.0070714606125179625     0.00023481827531199748    
2.22476394741424          0.007662186991772961      0.0002438200249779994     
2.227760262494933         0.007326411123779631      0.0002466252194794985     
2.2307565775756255        0.007116156071914245      0.00024663498282828444    
2.233752892656318         0.007679884992315621      0.00026008955516379853    
2.236749207737011         0.00763162177328204       0.00026330022671560755    
2.2397455228177034        0.007265585845379879      0.000263047997668226      
2.2427418378983957        0.00708174531506776       0.0002640413547979659     
2.2457381529790883        0.007261360247990463      0.0002708564568610082     
2.248734468059781         0.007079429033139407      0.00027452594703065075    
2.2517307831404736        0.006977802142718091      0.00027761312300431806    
2.254727098221166         0.0073016372725067625     0.00028944790591154133    
2.2577234133018584        0.007475938398696788      0.0002972905818980267     
2.260719728382551         0.007352594800126184      0.00030393788938883455    
2.2637160434632437        0.007115697937438705      0.0003039046020671476     
2.2667123585439364        0.006963952900117292      0.0003108390860369273     
2.269708673624629         0.007116477069799755      0.00031804576756713776    
2.2727049887053217        0.006925294147981075      0.0003234045966104035     
2.2757013037860143        0.006436575479016816      0.00032409175361135473    
2.2786976188667065        0.006585453413155373      0.00033704261754179224    
2.281693933947399         0.006742357987013755      0.00034368030478337884    
2.284690249028092         0.0070483269903462795     0.00036473284111489615    
2.2876865641087845        0.007044992058036027      0.00037958023959858936    
2.2906828791894767        0.006994329474062532      0.00039860249994603364    
2.2936791942701698        0.006003846842553239      0.0003800855161283292     
2.2966755093508624        0.007217005374410496      0.0004386524251407961     
2.299671824431555         0.006262974051658093      0.00042265018686965994    
2.3026681395122472        0.006519555892990029      0.0004705966098333289     
2.30566445459294          0.0067205518347895005     0.0004987954965841902     
2.3086607696736325        0.007006307670397304      0.0005518587105988528     
2.311657084754325         0.006614990135679285      0.0005779608991257077     
2.314653399835018         0.006986846399939414      0.0006485777068511089     
2.31764971491571          0.007406519375755811      0.0007656080297884133     
2.3206460299964027        0.006928567542195272      0.0008937235372345417     
2.3236423450770953        0.005431194313001993      0.0009926172450652228     
2.326638660157788         0.009229124574348173      0.001977870119588852      
