# Supplementary material for: Can Gas Absorption be Tuned in a Multifunctional Ionic Liquid?
Source: ChemSusChem. 2025 Sep 2;18(20):e202501347. doi: 10.1002/cssc.202501347 (PMC12548951; doi:10.1002/cssc.202501347)
Supplement: Supplementary file 1 — Supplementary Material [file CSSC-18-e202501347-s001.zip › SAXS/ZIF-8_in_P8881triazolate-beforeCO2.dat]

################################################################################
# EDF_DataBlockID                     0.Image.Psd
# EDF_BinarySize                      4366944
# EDF_HeaderSize                      2048
# ByteOrder                           LowByteFirst
# DataType                            FloatValue
# Dim_1                               1028
# Dim_2                               1062
# Image                               0
# HeaderID                            EH:000000:000000:000000
# Size                                4366944
# Center_1                            606.9937
# Center_2                            650.9818
# DDummy                              0.6
# Delta                               0
# Dummy                               -1.5
# ExposureTime                        3600
# Gamma                               0
# Intensity1                          4.88829e-10
# PSize_1                             7.5e-05
# PSize_2                             7.5e-05
# SampleDistance                      0.1
# SampleEnvKind                       saxs
# SampleEnvPN                         Capillaries
# SampleEnvSN                         471
# Temperature                         116
# Thickness                           0
# WaveLength                          1.54189e-10
# Wavelength                          1.54189e-10
# det0x                               0
# det0x_dial                          10.3188
# det0xvd                             0
# det0xvd_dial                        0
# det0y                               99.9982
# det0y_dial                          2855.74
# det0z                               0
# det0z_dial                          3.89502
# det0zvd                             0
# det0zvd_dial                        0
# s1bot                               -0.3
# s1bot_dial                          -0.587344
# s1hl                                0.3
# s1hl_dial                           -3.23078
# s1hr                                0.3
# s1hr_dial                           2.64797
# s1top                               0.9
# s1top_dial                          -0.430781
# s2bot                               -0.1
# s2bot_dial                          0.66375
# s2hl                                0.2
# s2hl_dial                           1.12344
# s2hr                                0.2
# s2hr_dial                           0.0384375
# s2top                               0.5
# s2top_dial                          -2.51703
# wind                                2.98566e-06
# wind_dial                           79.955
# x                                   9.8
# x_dial                              11.1
# z                                   0.000165131
# z_dial                              17.2002
# CountCutoff                         15302458
# DetectorModel                       Dectris EIGER2 Si 1M, S/N E-02-0309
# ThresholdSetting                    4023.88989258
# Saturation                          0
# FlatField                           Corrected
# BackgroundReductionExtra            0.02
# BackgroundCorrectionConstant        0.026712
# Detector                            0
# Monitor                             0
# Pil_Roi0                            1.75976e+09
# SumForIntensity1                    1.75978e+09
# c3                                  0
# det                                 0
# mon                                 0
# pilai0                              1.75978e+09
# pilai1                              0
# pilct0                              1.77827e+09
# pilct1                              0
# pilroi0                             1.75976e+09
# pilroi1                             0
# sec                                 0.099
# title                               FRED645-P8881triaz-ZIF8-noCO2_0_00001.edf
# usaxs0                              0
################################################################################
q(A-1)                    I(q)                      Sig(q)                    
0.001528120678636446      70733.2098287609          4.2265964521610995        
0.004584362035909338      62129.223705074706        2.800995641812842         
0.00764060339318223       34643.328007168166        1.3228331636181732        
0.010696844750455122      10312.549607492774        0.7217378295570139        
0.013753086107728013      2627.965608022094         0.30792410555635485       
0.016809327465000908      573.0148393660304         0.1345000786805635        
0.019865568822273798      126.53952066182579        0.05390183858521433       
0.022921810179546687      17.7454538372124          0.01856784344393007       
0.02597805153681958       2.661944579928969         0.007485165691189656      
0.02903429289409247       0.746783750428486         0.0035460716982390968     
0.03209053425136536       0.3058201873342491        0.002131611327378333      
0.03514677560863825       0.23556113258692166       0.0019283910638443534     
0.03820301696591114       0.22539084846485977       0.001573301650998483      
0.04125925832318404       0.23277549239775108       0.0017591568372634148     
0.04431549968045693       0.23250453871923943       0.0015404441051779655     
0.04737174103772982       0.22318156952067533       0.0015247434857717987     
0.050427982395002714      0.1999313787373745        0.0014357760260779774     
0.05348422375227561       0.17233514145640175       0.001258217800015237      
0.0565404651095485        0.1451155229552194        0.0011874403202223691     
0.059596706466821386      0.12658486924153964       0.0009491294000342121     
0.06265294782409428       0.11801779169630511       0.0009652843762071218     
0.06570918918136717       0.11194282088343396       0.0009188401329034985     
0.06876543053864007       0.11010609109832002       0.0009045618522856532     
0.07182167189591296       0.10258926428938334       0.0008515167277914039     
0.07487791325318585       0.09249142909999755       0.0007481896616110639     
0.07793415461045873       0.08153782465050818       0.0007315563464103954     
0.08099039596773164       0.07244037344207561       0.0006681997821311689     
0.08404663732500452       0.062456841228640675      0.0005922452851018468     
0.08710287868227741       0.05415328529518195       0.0005691505696607855     
0.0901591200395503        0.051112913368140056      0.0005201362660121798     
0.0932153613968232        0.048250212062800356      0.000509389878102969      
0.09627160275409609       0.04659491919082491       0.00047591433025389495    
0.09932784411136898       0.04384391787776216       0.00046166420570432844    
0.10238408546864187       0.04037419300095123       0.000443032620067753      
0.10544032682591477       0.037229919172738414      0.0004254434518060633     
0.10849656818318766       0.033674566728081515      0.0003998536354641088     
0.11155280954046057       0.033057763842140084      0.00037169104436110464    
0.11460905089773346       0.03574405383438158       0.0003873115389851696     
0.11766529225500634       0.039266061528238465      0.00040345494687403727    
0.12072153361227923       0.04120125657819282       0.0004220291453960489     
0.12377777496955214       0.04064040649193742       0.0003938817416269812     
0.12683401632682503       0.0385158967354519        0.00038638897840459024    
0.12989025768409793       0.0347972503109365        0.00036869118440149335    
0.1329464990413708        0.03247523607347654       0.0003401520076283577     
0.13600274039864368       0.03083501091972822       0.0003332278573620522     
0.13905898175591658       0.030104405515723978      0.0003230076192435918     
0.1421152231131895        0.031189713970446654      0.0003328044776767589     
0.14517146447046236       0.03069475058608051       0.00033369703972757706    
0.14822770582773526       0.030302138745969754      0.00030533656681301386    
0.15128394718500815       0.029845722227492204      0.000317350194575632      
0.15434018854228104       0.029190587784937466      0.0003006244043761884     
0.15739642989955394       0.02817039908928574       0.0002990174833224277     
0.16045267125682683       0.02753488395633309       0.0002938019069100343     
0.16350891261409972       0.02689258379971064       0.0002761951462605942     
0.16656515397137261       0.026257619421972         0.0002856095416030734     
0.1696213953286455        0.025307023231365824      0.0002650013399697073     
0.17267763668591837       0.024783368157004985      0.00026858715785493196    
0.1757338780431913        0.022736189676299482      0.00025051940826990626    
0.1787901194004642        0.02168494388571393       0.00024467123482934094    
0.18184636075773708       0.020441765127084205      0.00024257481671212042    
0.18490260211500995       0.019655085698646445      0.00022314503138863036    
0.18795884347228284       0.018832275090686214      0.0002206536160139569     
0.19101508482955576       0.01771703885822052       0.0002137592426055251     
0.19407132618682865       0.01770953924209121       0.00021264582218412758    
0.19712756754410155       0.016583632156442926      0.00020869768528886101    
0.2001838089013744        0.016612269959739284      0.00019654702522973108    
0.2032400502586473        0.01659045847979193       0.0002018246048108582     
0.20629629161592022       0.015985004827129848      0.0001932663012162687     
0.20935253297319312       0.015556814657265175      0.00019267944824917285    
0.21240877433046598       0.01536881706826948       0.00018612686675501097    
0.21546501568773885       0.015094749685126935      0.00018613269539276067    
0.21852125704501177       0.014067987633366351      0.00018261666176981974    
0.2215774984022847        0.014157756056701316      0.00017558060868246453    
0.22463373975955755       0.014183357696925447      0.00017593909125711093    
0.22768998111683045       0.01347105708985312       0.00016895065676297814    
0.23074622247410337       0.013492332589082298      0.00017016383742221957    
0.23380246383137623       0.013415827153042402      0.00016897859247205766    
0.23685870518864913       0.013531617399643944      0.00016527279518006294    
0.239914946545922         0.013032822229969229      0.00016334953914241062    
0.2429711879031949        0.013441982061222804      0.00016458301254857556    
0.24602742926046783       0.013262673608104234      0.0001673555736948653     
0.2490836706177407        0.013639287784100245      0.00016003841989407523    
0.2521399119750136        0.013705211549732607      0.00016427654556196137    
0.25519615333228646       0.013558068621712818      0.00016452331817060986    
0.25825239468955935       0.014167726346724724      0.00016092777575273137    
0.26130863604683224       0.013780934812086159      0.00016226822543743171    
0.26436487740410514       0.014217804686083234      0.00016065856713002135    
0.2674211187613781        0.0142025834969511        0.00016277926457490164    
0.2704773601186509        0.014255118440268695      0.00016294258631947318    
0.2735336014759238        0.01461511591130237       0.00015967796896997462    
0.2765898428331967        0.014751067246299456      0.0001608457789830773     
0.2796460841904696        0.015229310848828248      0.00016429697183924794    
0.2827023255477425        0.015480922736376253      0.00016566135180132846    
0.2857585669050154        0.015700755902030544      0.0001640135915792759     
0.2888148082622883        0.015864570388447         0.00016501893901102758    
0.2918710496195612        0.016260364651981773      0.0001639294607431274     
0.29492729097683407       0.01652727719068595       0.00016747207085551782    
0.29798353233410696       0.01668420807048336       0.00016501121996507457    
0.30103977369137985       0.01727415090485522       0.0001661950724167242     
0.30409601504865275       0.017595212112761906      0.0001715592661889892     
0.30715225640592564       0.018450907437453888      0.0001709879247378542     
0.31020849776319853       0.018751101291095945      0.0001756981865937724     
0.3132647391204714        0.019406515035431688      0.00018021951901553876    
0.3163209804777443        0.02010926989479854       0.00018272102338739153    
0.3193772218350172        0.020867066560988145      0.00019136164903400156    
0.3224334631922901        0.021525670856533605      0.00018785982257428404    
0.325489704549563         0.022510310667235252      0.00019290283500598087    
0.3285459459068359        0.02324649321676211       0.00019997759332991515    
0.3316021872641088        0.0242015802184993        0.00020303802987653595    
0.3346584286213817        0.02505590595014641       0.00020575270541521522    
0.3377146699786545        0.025950495962452757      0.00020736330425015964    
0.34077091133592746       0.026375056221742278      0.00021201841411368823    
0.3438271526932003        0.0271386041435276        0.00021313764393913445    
0.34688339405047325       0.027805591974834194      0.00021436053151540523    
0.34993963540774614       0.028170456068790702      0.00021595826925149413    
0.352995876765019         0.02937337242242998       0.00022253482857267367    
0.3560521181222919        0.03043706585339849       0.00022692505969329786    
0.35910835947956476       0.031234310681184586      0.00022195842253906577    
0.3621646008368377        0.03142786563106753       0.00023198341129691464    
0.3652208421941106        0.032139080133353946      0.0002282086668582248     
0.36827708355138344       0.0331615878409585        0.0002361781419616191     
0.3713333249086564        0.03337555490815418       0.0002316882715093287     
0.37438956626592923       0.03357371271324918       0.00023041536045569284    
0.3774458076232021        0.03385766137105686       0.00023793702726449515    
0.38050204898047507       0.03393027238214835       0.00023423183831938296    
0.3835582903377479        0.03414195639148847       0.0002346158805216623     
0.38661453169502086       0.0341681206514526        0.00023510125609663368    
0.3896707730522937        0.03421420702727042       0.00023308596762138564    
0.3927270144095666        0.03411656943519319       0.00023368607993866906    
0.39578325576683954       0.03390600487079826       0.0002285679791498326     
0.3988394971241124        0.03327628073231005       0.00023266600268346358    
0.40189573848138527       0.03285893880311025       0.0002276425319460111     
0.40495197983865816       0.03245914501270485       0.00022715388359401025    
0.40800822119593105       0.03210852004559664       0.00021877482170612608    
0.411064462553204         0.03158098629013021       0.00022205557945989616    
0.41412070391047684       0.030855821573635405      0.00021868597943343083    
0.41717694526774973       0.030251372852314964      0.0002144629594473806     
0.4202331866250226        0.029912976166052912      0.0002161868588037351     
0.4232894279822955        0.02903469300789833       0.00020710924212912686    
0.42634566933956847       0.02786560767289491       0.00020292064938127002    
0.4294019106968413        0.027478066821206338      0.00019491032924875452    
0.43245815205411414       0.0266018744237423        0.00019180073243376538    
0.4355143934113871        0.02594778715187069       0.00018793945588842277    
0.43857063476866          0.02483825715351156       0.00018426597027955044    
0.4416268761259329        0.02418854117864473       0.00017995764746078834    
0.4446831174832058        0.023636207639547036      0.00017399266587706698    
0.4477393588404786        0.022620526900972493      0.00017395688645178382    
0.45079560019775156       0.022210237237983873      0.00016684472736202364    
0.45385184155502445       0.021101643973007244      0.00016215524184953235    
0.45690808291229734       0.020350432291393102      0.00016082822774453586    
0.4599643242695703        0.01937507685214487       0.0001551376475136192     
0.4630205656268431        0.01872079178590397       0.00015187540190408444    
0.466076806984116         0.018414962906300663      0.00014818808222112783    
0.4691330483413889        0.01771311103300788       0.0001460334218895589     
0.4721892896986618        0.017640821819214694      0.0001452460483602816     
0.47524553105593476       0.017255105309276514      0.00014391877223205363    
0.47830177241320754       0.016914646550825918      0.0001392268977374429     
0.4813580137704805        0.01643757584476828       0.0001390561252052062     
0.4844142551277534        0.016192482195300267      0.00013740858362385803    
0.4874704964850263        0.015984448708765735      0.00013391904833054432    
0.4905267378422992        0.015516154009164972      0.00013431727022240948    
0.493582979199572         0.015392908068058993      0.0001303250344751085     
0.4966392205568449        0.015017247297413631      0.0001295760979582043     
0.49969546191411784       0.014765549911331288      0.00012620265408419467    
0.5027517032713907        0.014350060818650028      0.00012690654474617634    
0.5058079446286635        0.014188798307832241      0.00012492689398999412    
0.5088641859859365        0.014157936895314053      0.00012118854076099209    
0.5119204273432094        0.014187928097928485      0.0001250919234004621     
0.5149766687004823        0.014040267339008173      0.0001218228714704694     
0.5180329100577552        0.014359735703849819      0.00012488814000125755    
0.521089151415028         0.01466183112964824       0.00012211737872426892    
0.5241453927723009        0.016077040261891034      0.00012923399046350443    
0.5272016341295739        0.02063575483213842       0.00014710124849284643    
0.5302578754868468        0.03255326501835587       0.00018330668422653068    
0.5333141168441197        0.0559182011874392        0.00023700049259412387    
0.5363703582013924        0.08410196756494481       0.00029355529687123336    
0.5394265995586653        0.10693632684834956       0.0003318860540335659     
0.5424828409159383        0.11313577439446819       0.00033014063176323166    
0.5455390822732112        0.09981450211251071       0.0003179128142812331     
0.5485953236304841        0.07267581799833728       0.00026831988601426076    
0.5516515649877569        0.04522062541096165       0.00021048453317321168    
0.5547078063450298        0.02742213800467476       0.00016166271534624301    
0.5577640477023028        0.018431533749490036      0.0001350596484971472     
0.5608202890595757        0.01512354356616975       0.00012109763312551612    
0.5638765304168486        0.014073186110516478      0.00011425317258472057    
0.5669327717741214        0.013306234693378249      0.00011299435148845466    
0.5699890131313943        0.012869136135659194      0.00011053028805069017    
0.5730452544886673        0.012229990490046319      0.00010737649058802562    
0.5761014958459402        0.012279841455103163      0.00010603925853385859    
0.5791577372032131        0.011727408226649657      0.00010494349981386551    
0.5822139785604858        0.011358014609776314      0.00010246590873201752    
0.5852702199177587        0.011065698573906194      9.932156512865449e-05     
0.5883264612750316        0.010599875518453539      9.785455383274867e-05     
0.5913827026323046        0.010516887008400363      9.702551443703426e-05     
0.5944389439895775        0.010433445804708227      9.698951425322597e-05     
0.5974951853468503        0.010100803659054353      9.419320651683723e-05     
0.6005514267041232        0.009837802977447574      9.400883621963656e-05     
0.6036076680613961        0.009801217776195558      9.29735450813428e-05      
0.6066639094186691        0.009479140723024302      9.0723654422266e-05       
0.609720150775942         0.009392476630886583      9.021101461330837e-05     
0.6127763921332148        0.009254850823049145      9.001184135655267e-05     
0.6158326334904877        0.009130699260391128      8.799592164179561e-05     
0.6188888748477606        0.009003619639995807      8.768146737416138e-05     
0.6219451162050336        0.008970126757927964      8.836684110858305e-05     
0.6250013575623065        0.008922962609862308      8.657904451429974e-05     
0.6280575989195792        0.008772658304357348      8.680740372192722e-05     
0.6311138402768521        0.008619066438370656      8.40821914471305e-05      
0.634170081634125         0.00872101483506919       8.683164474190213e-05     
0.637226322991398         0.00849655504444657       8.195457932313605e-05     
0.6402825643486709        0.008460411889352287      8.458370722450865e-05     
0.6433388057059437        0.008431138766990942      8.27994867029623e-05      
0.6463950470632166        0.00838548588937608       8.333610995257703e-05     
0.6494512884204895        0.008364734222132774      8.18703302992782e-05      
0.6525075297777624        0.008265404499133877      8.24748345840469e-05      
0.6555637711350354        0.00829790777939202       8.163461248636482e-05     
0.6586200124923082        0.008234303672729152      8.053960368739122e-05     
0.6616762538495811        0.008250383288398678      8.199667375987013e-05     
0.664732495206854         0.008273621262565204      8.061045924377922e-05     
0.6677887365641269        0.008160280185250121      8.02213180081498e-05      
0.6708449779213999        0.008240781182562433      8.063106113079871e-05     
0.6739012192786726        0.008133869822585642      7.994171903801969e-05     
0.6769574606359455        0.008006301898114356      7.791570618752429e-05     
0.6800137019932184        0.00799239271787363       7.86308704302879e-05      
0.6830699433504913        0.008116499169312607      8.011141119427747e-05     
0.6861261847077642        0.008154822663853688      7.837019303776101e-05     
0.6891824260650371        0.00798554149721942       7.804282991927211e-05     
0.69223866742231          0.007993804367326624      7.818300472083935e-05     
0.6952949087795829        0.007966973718715136      7.750721987209807e-05     
0.6983511501368558        0.007957868858058626      7.535524757851543e-05     
0.7014073914941287        0.007979192382857022      7.832822899093769e-05     
0.7044636328514016        0.008077600571278945      7.729326507817025e-05     
0.7075198742086745        0.008020346377878037      7.663306051784674e-05     
0.7105761155659474        0.00800154931973655       7.611187130892562e-05     
0.7136323569232202        0.008093405748655328      7.760560800332076e-05     
0.7166885982804931        0.008078133358888703      7.668971278015014e-05     
0.719744839637766         0.007929049493982203      7.557936650759203e-05     
0.7228010809950389        0.008238319868231333      7.705494779649362e-05     
0.7258573223523118        0.00803874625315053       7.644391492657074e-05     
0.7289135637095847        0.008072542256155458      7.584374040829296e-05     
0.7319698050668576        0.008057977854953397      7.546194257962483e-05     
0.7350260464241305        0.008141095846898113      7.614537364151359e-05     
0.7380822877814034        0.008133026093332772      7.640568996210524e-05     
0.7411385291386763        0.00814284213739466       7.580415091025594e-05     
0.7441947704959492        0.00836715348798715       7.602819653105002e-05     
0.7472510118532221        0.008564744418747624      7.769831385824635e-05     
0.750307253210495         0.009250555518089537      8.018329512078747e-05     
0.7533634945677679        0.010829443382415009      8.691706804186966e-05     
0.7564197359250407        0.01386183697505801       9.650778504214127e-05     
0.7594759772823136        0.017901062526503364      0.00011212739128160334    
0.7625322186395864        0.021812850201302598      0.00012138209070466567    
0.7655884599968594        0.024168957160444104      0.00012779706664293037    
0.7686447013541323        0.022906322173036096      0.00012452002070141677    
0.7717009427114052        0.019407411444224927      0.00011593584064520883    
0.7747571840686781        0.015289135352028539      9.958584953054705e-05     
0.7778134254259509        0.011823165553808246      8.867772134092135e-05     
0.7808696667832239        0.009777085527684167      8.085983245999715e-05     
0.7839259081404968        0.00878127344779761       7.531607376173393e-05     
0.7869821494977697        0.008578567283719831      7.53753477937606e-05      
0.7900383908550426        0.008482303522725927      7.517756261247732e-05     
0.7930946322123154        0.008514248664224877      7.398819480872496e-05     
0.7961508735695884        0.008499927141519424      7.385394067697634e-05     
0.7992071149268613        0.008432663609480693      7.550322648205548e-05     
0.8022633562841341        0.008662185647198745      7.392687371553017e-05     
0.805319597641407         0.008797143108984551      7.518474241885811e-05     
0.8083758389986798        0.009075972081625543      7.629287095782385e-05     
0.8114320803559528        0.009436509327875407      7.828063278719091e-05     
0.8144883217132257        0.009700703120698212      7.789253977501066e-05     
0.8175445630704986        0.00972837347341476       7.920736563047475e-05     
0.8206008044277715        0.009552910154039276      7.719757609233257e-05     
0.8236570457850443        0.00922608646421654       7.586122939133232e-05     
0.8267132871423172        0.009082746612244091      7.561701334104315e-05     
0.8297695284995902        0.008797164763107037      7.441413799970178e-05     
0.8328257698568631        0.008843121585201006      7.34740587079778e-05      
0.835882011214136         0.008782907644405938      7.3850695562758e-05       
0.8389382525714087        0.008947117861150584      7.442675391630668e-05     
0.8419944939286816        0.009033652768766767      7.44195157599011e-05      
0.8450507352859546        0.009177001913323263      7.38993772620019e-05      
0.8481069766432275        0.009134120004856616      7.484697381879224e-05     
0.8511632180005004        0.009190191418408888      7.444129156585002e-05     
0.8542194593577732        0.009321776195000665      7.451328276141748e-05     
0.8572757007150461        0.00920238067961861       7.46519894111085e-05      
0.8603319420723191        0.009220063627993295      7.465797989142278e-05     
0.8633881834295918        0.009311976349099233      7.420155937222324e-05     
0.8664444247868647        0.009381814712712535      7.474310216468752e-05     
0.8695006661441376        0.009533336658847908      7.557093885920408e-05     
0.8725569075014105        0.009582658374213189      7.512240975827526e-05     
0.8756131488586835        0.009620413023995458      7.524799968143481e-05     
0.8786693902159564        0.009513292297183472      7.505042742361189e-05     
0.8817256315732293        0.009708350482794094      7.462210159563034e-05     
0.8847818729305021        0.009875908713391017      7.677853393794392e-05     
0.887838114287775         0.009985686226345058      7.614198994083067e-05     
0.8908943556450478        0.009854615316769936      7.488284809918981e-05     
0.8939505970023207        0.010102737501221903      7.701786958185325e-05     
0.8970068383595936        0.010094793470825094      7.568948019833479e-05     
0.9000630797168665        0.010429900197069408      7.655680629788007e-05     
0.9031193210741394        0.010452636612846301      7.766926699528306e-05     
0.9061755624314124        0.010594555240514586      7.694033842625142e-05     
0.9092318037886853        0.010757339849136249      7.774894103681431e-05     
0.9122880451459582        0.010994922392971979      7.927999496937729e-05     
0.9153442865032311        0.01117810671457584       7.807728885507441e-05     
0.918400527860504         0.011719359285338028      8.241288104132637e-05     
0.9214567692177767        0.013162324410461224      8.472562852039429e-05     
0.9245130105750496        0.016626081573387255      9.623907594980909e-05     
0.9275692519323225        0.02297051844336076       0.00011323675851694635    
0.9306254932895954        0.03167650518870255       0.00013206923612584724    
0.9336817346468683        0.03943600750074113       0.0001468453768713761     
0.9367379760041412        0.044137749541787855      0.00015757429517897608    
0.9397942173614142        0.04375343358283085       0.00015327005476202296    
0.9428504587186871        0.03841025546877173       0.00014587903211933705    
0.94590670007596          0.03054017821026854       0.00012771436509259235    
0.9489629414332329        0.022341272240301663      0.00010982681202387443    
0.9520191827905057        0.016685472921906273      9.431369069806934e-05     
0.9550754241477786        0.01407108208872309       8.680266292903072e-05     
0.9581316655050515        0.013155973348482484      8.35490862780879e-05      
0.9611879068623244        0.012760469571929835      8.276702850160863e-05     
0.9642441482195973        0.01265902194959075       8.170530005311269e-05     
0.9673003895768701        0.012752823367933232      8.242612650470142e-05     
0.9703566309341431        0.012627678583998518      8.099170299123491e-05     
0.973412872291416         0.012693245977365115      8.227884287000575e-05     
0.9764691136486889        0.012853340022517165      8.269865945735659e-05     
0.9795253550059618        0.012667992434564242      8.075122300674423e-05     
0.9825815963632346        0.012853493156143593      8.242757991122844e-05     
0.9856378377205075        0.012860751042391745      8.123833306184614e-05     
0.9886940790777804        0.01310213763010306       8.295039109438378e-05     
0.9917503204350533        0.013146301073557508      8.254640555988765e-05     
0.9948065617923262        0.013139209394458805      8.152205966110792e-05     
0.9978628031495991        0.013095036027604876      8.178304675365832e-05     
1.000919044506872         0.013112430863587772      8.150417620017694e-05     
1.0039752858641449        0.013391577742418252      8.252304368263189e-05     
1.0070315272214179        0.013538601855526793      8.299851589684202e-05     
1.0100877685786906        0.013493234332726877      8.235578668125782e-05     
1.0131440099359634        0.013677223590202604      8.312781650426705e-05     
1.0162002512932364        0.013641481185348527      8.296762456150872e-05     
1.0192564926505092        0.013870231483289865      8.402863468872263e-05     
1.0223127340077822        0.013773294314280773      8.276014318669552e-05     
1.0253689753650552        0.014097881954133834      8.382912917200617e-05     
1.028425216722328         0.01409546450836835       8.356618179309546e-05     
1.031481458079601         0.01417111709439286       8.437978779873866e-05     
1.0345376994368738        0.01422705445221769       8.348595235189482e-05     
1.0375939407941468        0.0143962822805072        8.411694169794023e-05     
1.0406501821514196        0.014263919456382185      8.259767483366996e-05     
1.0437064235086924        0.014462598162875203      8.534440388065523e-05     
1.0467626648659654        0.014678529881301684      8.355330653685248e-05     
1.0498189062232381        0.01477125294503119       8.502676762976933e-05     
1.0528751475805112        0.014904885049412087      8.534256628047734e-05     
1.055931388937784         0.014966814440838628      8.437415851702453e-05     
1.058987630295057         0.015190482958713598      8.590874432291197e-05     
1.06204387165233          0.01527161456212827       8.495641881008116e-05     
1.0651001130096027        0.015381683368792035      8.708771330997569e-05     
1.0681563543668757        0.01619094589921175       8.723527344145419e-05     
1.0712125957241485        0.016813810275458252      9.037478170788779e-05     
1.0742688370814213        0.01815755559980516       9.236046558647743e-05     
1.0773250784386943        0.01937091201422593       9.510839856466585e-05     
1.080381319795967         0.02034668771880596       9.778958209388218e-05     
1.08343756115324          0.020678232796384217      9.855191942045757e-05     
1.0864938025105129        0.020116428498985692      9.719351997501117e-05     
1.0895500438677859        0.01917640531013598       9.510355370244982e-05     
1.0926062852250589        0.018173584060089926      9.152692669651882e-05     
1.0956625265823317        0.017005192938696533      8.94084067610564e-05      
1.0987187679396047        0.016439561966438736      8.682212331225197e-05     
1.1017750092968774        0.016363687574338957      8.756051275319825e-05     
1.1048312506541502        0.01625081866323926       8.658784858096671e-05     
1.1078874920114232        0.016240993289950306      8.653613664254826e-05     
1.110943733368696         0.0161970961282364        8.614850055526208e-05     
1.113999974725969         0.01631247898669171       8.524915186121898e-05     
1.1170562160832418        0.016456793989746         8.749653591676087e-05     
1.1201124574405148        0.016235826778718963      8.482008055112358e-05     
1.1231686987977878        0.01655640095238128       8.73171363169131e-05      
1.1262249401550606        0.016792549108048713      8.648689742608991e-05     
1.1292811815123336        0.0167473828586388        8.773366388402116e-05     
1.1323374228696061        0.016628171379106656      8.576564341801017e-05     
1.1353936642268792        0.016866367167700312      8.7659821059172e-05       
1.1384499055841522        0.016925953016108213      8.675537935334888e-05     
1.141506146941425         0.016894975956938976      8.695952672589607e-05     
1.144562388298698         0.017099336106795933      8.661542294307807e-05     
1.1476186296559707        0.017155016845911673      8.658555135337487e-05     
1.1506748710132437        0.01739967031074136       8.8060125648329e-05       
1.1537311123705167        0.017350488530130083      8.720191332382077e-05     
1.1567873537277895        0.01750359615671706       8.783425653090151e-05     
1.1598435950850625        0.017713814415453756      8.818570673100882e-05     
1.162899836442335         0.017622184536444024      8.812196285802423e-05     
1.165956077799608         0.017696871008801088      8.794932034868331e-05     
1.169012319156881         0.017794474150103348      8.772043446017992e-05     
1.1720685605141539        0.017997882392731052      8.930063429042041e-05     
1.1751248018714269        0.018076445195262948      8.710257413799165e-05     
1.1781810432286997        0.018065686588207803      8.854303297880051e-05     
1.1812372845859727        0.018313463422651423      8.789262587835929e-05     
1.1842935259432454        0.018537090089710183      8.973518468220287e-05     
1.1873497673005184        0.018571830680187598      8.85222154648898e-05      
1.1904060086577912        0.01904646041639156       9.08847340847578e-05      
1.193462250015064         0.01966982946690061       9.139859058401382e-05     
1.196518491372337         0.02115994244272699       9.462113616556523e-05     
1.19957473272961          0.023509612343276084      0.00010013891944141628    
1.2026309740868828        0.026385964873411875      0.0001055989911023776     
1.2056872154441558        0.028904391471879943      0.00010948557179999281    
1.2087434568014286        0.03048442000747942       0.00011276139855112762    
1.2117996981587016        0.030494738795886836      0.00011345609911647907    
1.2148559395159744        0.029116096055116964      0.00011025876109115931    
1.2179121808732474        0.027200057815179122      0.00010856228346987172    
1.2209684222305202        0.024536333876419684      0.00010225104774240108    
1.224024663587793         0.022578952297662148      9.935342168273739e-05     
1.227080904945066         0.021378506684172814      9.663733991531245e-05     
1.230137146302339         0.020995489200920738      9.621878671640744e-05     
1.2331933876596117        0.020718872503482248      9.402485256576192e-05     
1.2362496290168847        0.020885040030209308      9.616208803370629e-05     
1.2393058703741575        0.020789146002800407      9.46522341587059e-05      
1.2423621117314305        0.020824542011933313      9.734042626403018e-05     
1.2454183530887033        0.020920387750237603      9.647580948111727e-05     
1.2484745944459763        0.020991221405519008      9.910475687005547e-05     
1.251530835803249         0.021334853619495955      9.865199356757762e-05     
1.2545870771605219        0.021297737201103496      0.00010093532025616177    
1.2576433185177949        0.02138779093396033       9.974601417989665e-05     
1.2606995598750677        0.02160085902585642       0.00010104510119878902    
1.2637558012323407        0.021746319993910808      0.00010160671359682268    
1.2668120425896137        0.021949085674390714      0.00010244972962803488    
1.2698682839468864        0.022182529960189094      0.00010383896236105832    
1.2729245253041594        0.022404844346389365      0.00010407343811444012    
1.2759807666614322        0.022584993929551635      0.00010524729532956281    
1.2790370080187052        0.02281116915130413       0.00010563562180738903    
1.282093249375978         0.023054700712676034      0.00010571114907202482    
1.2851494907332508        0.02328581127653938       0.00010734596195145841    
1.2882057320905238        0.02359169398064964       0.00010605827171512638    
1.2912619734477966        0.02368985061293035       0.00010906786737209181    
1.2943182148050696        0.023956214358980817      0.00010763211815602095    
1.2973744561623426        0.024566709633398753      0.0001110335943918968     
1.3004306975196154        0.024700000152625474      0.0001099828208198084     
1.3034869388768884        0.025280661195219496      0.00011260095481086759    
1.3065431802341612        0.02656419112819614       0.00011500511257444524    
1.3095994215914342        0.028489852466644372      0.00011904591284888566    
1.312655662948707         0.031010321015561816      0.00012372948369257083    
1.3157119043059797        0.034164927651826556      0.00013177168573729966    
1.3187681456632527        0.03749506700260176       0.0001361571752981299     
1.3218243870205255        0.03951076372959859       0.0001431400701136067     
1.3248806283777985        0.04015929879809309       0.00014196868286945274    
1.3279368697350715        0.039138693653879404      0.00014158888485931738    
1.3309931110923443        0.037188918209898066      0.00013765595363801866    
1.3340493524496173        0.03438349096051791       0.00013112988976710953    
1.33710559380689          0.03183487203839313       0.00012881936397540376    
1.340161835164163         0.030147623724126833      0.00012285744882117262    
1.3432180765214359        0.029009456430805228      0.00012287908400927694    
1.3462743178787087        0.028643542857388196      0.00012188386558010612    
1.3493305592359817        0.028455703304762128      0.00012145227942970854    
1.3523868005932544        0.02877414094661658       0.00012241690589450104    
1.3554430419505274        0.02898114194796082       0.0001231998406486104     
1.3584992833078002        0.02906134077350014       0.00012139383439098875    
1.3615555246650732        0.02918607837617798       0.00012519174894207231    
1.3646117660223462        0.02935967130101675       0.00012284152720183725    
1.367668007379619         0.0295053440001118        0.00012491771338824512    
1.3707242487368918        0.029790061467441863      0.00012445180997149177    
1.3737804900941648        0.030071138239035927      0.00012585195012788155    
1.3768367314514376        0.03047026214950212       0.00012834482017506926    
1.3798929728087106        0.030561272999465226      0.00012534093263872495    
1.3829492141659834        0.030787306140146596      0.0001285974715403349     
1.3860054555232564        0.03085882213652429       0.00012727847886614857    
1.3890616968805292        0.031369789841365674      0.00012945379317546768    
1.3921179382378022        0.03139341086560082       0.00012998635788553836    
1.3951741795950752        0.031522622531999625      0.00012879754961255343    
1.398230420952348         0.031354502661847715      0.0001303316601037734     
1.4012866623096207        0.03174853001397805       0.00012961798064096882    
1.4043429036668937        0.03178317334695083       0.00012999818551933485    
1.4073991450241665        0.03200755868136119       0.00013249801879982906    
1.4104553863814395        0.032274649712569686      0.0001316559213458457     
1.4135116277387123        0.032394551528035435      0.00013123299558861234    
1.4165678690959853        0.032811375239719394      0.00013492869468886202    
1.419624110453258         0.033280337615418085      0.00013327083566819881    
1.422680351810531         0.03368050023015283       0.00013430298454015374    
1.425736593167804         0.03406062995965776       0.000136992195623506      
1.4287928345250769        0.034098623795346415      0.00013554502176748705    
1.4318490758823497        0.0342280129711968        0.00013854179150302743    
1.4349053172396224        0.034066756422745         0.00013535638526289922    
1.4379615585968955        0.03421648902980638       0.00013616116774067377    
1.4410177999541685        0.03391661195795796       0.00013668262703599643    
1.4440740413114412        0.03373724801228104       0.00013490224242219007    
1.4471302826687142        0.03348453750738986       0.00013641642536042065    
1.450186524025987         0.033655578065258145      0.00013636021584481262    
1.45324276538326          0.03349386437404135       0.00013530240776592136    
1.456299006740533         0.033900261351722756      0.0001373433934224251     
1.4593552480978058        0.03406260342200195       0.00013629142806290197    
1.4624114894550786        0.03396778590123699       0.0001373817214739117     
1.4654677308123514        0.03375184237083344       0.00013715773476277843    
1.4685239721696244        0.0336862503569614        0.00013634695045699054    
1.4715802135268974        0.03389943780872218       0.00013745253509342924    
1.4746364548841702        0.03399161148893803       0.00013797898798861735    
1.4776926962414432        0.03403538608830237       0.00013689484389629703    
1.480748937598716         0.034153105327779376      0.00013802233593884403    
1.483805178955989         0.034105251400583354      0.00013873658354494382    
1.4868614203132617        0.03389629850763923       0.00013649168411876872    
1.4899176616705347        0.03404767147062124       0.0001382714074699475     
1.4929739030278075        0.03403603784962756       0.0001399935510246114     
1.4960301443850803        0.0339004116227475        0.00013643912865015853    
1.4990863857423533        0.0337927331556865        0.00013728603020759267    
1.5021426270996263        0.033822381805423934      0.00013977168645864615    
1.505198868456899         0.0336416426815012        0.0001360689434833774     
1.508255109814172         0.033620889785252586      0.00013874285559591215    
1.5113113511714449        0.033451767758624025      0.0001380441018732045     
1.5143675925287179        0.033456265215305675      0.00013590596510095916    
1.5174238338859907        0.033448740044313294      0.00013788086295381016    
1.5204800752432637        0.03304944793841978       0.00013730369561876872    
1.5235363166005365        0.0331923250208269        0.0001372261687973465     
1.5265925579578092        0.03316400310874834       0.00013760320736456452    
1.5296487993150822        0.03273048726929043       0.0001368558348156785     
1.5327050406723552        0.03255313576046827       0.000134900090687576      
1.535761282029628         0.03270206491167105       0.0001367975076962466     
1.538817523386901         0.03252559829037947       0.00013627361253384422    
1.5418737647441738        0.03215327962601689       0.0001360159828830746     
1.5449300061014468        0.03227486623609882       0.00013655303245780248    
1.5479862474587196        0.03210717481200251       0.00013524376491763225    
1.5510424888159926        0.03187184726709269       0.00013411702218381878    
1.5540987301732654        0.031709111681001774      0.00013492370018508394    
1.5571549715305382        0.03163501765211809       0.00013647622897829288    
1.5602112128878112        0.031310305396693223      0.00013347202571389405    
1.563267454245084         0.031191694337010134      0.00013400420036076987    
1.566323695602357         0.030989349555836872      0.0001333594955212729     
1.56937993695963          0.030832121176692918      0.000133657131667639      
1.5724361783169027        0.030541997245659865      0.0001324875848792759     
1.5754924196741757        0.03035055681195519       0.00013315855349678435    
1.5785486610314485        0.03017944712925205       0.00013260194126411625    
1.5816049023887213        0.02960370255724419       0.00012954429319026717    
1.5846611437459943        0.029752604241544342      0.00013236109400042526    
1.587717385103267         0.029358388193392475      0.00013020136091563362    
1.59077362646054          0.029032354351226166      0.0001293635371691939     
1.5938298678178129        0.028811148033856777      0.00013055614515354927    
1.5968861091750859        0.02881633811635742       0.00012947022727730003    
1.599942350532359         0.02839952774495112       0.00012730137179505434    
1.6029985918896317        0.02889114565231431       0.00012985207066681882    
1.6060548332469047        0.028664961433338944      0.00013111046544314112    
1.6091110746041775        0.029095425052545584      0.00012955579791175192    
1.6121673159614502        0.029671102591903618      0.0001317527934260074     
1.6152235573187232        0.029673250971342352      0.00013300190701811157    
1.618279798675996         0.029411018828957716      0.00013003854453905414    
1.621336040033269         0.029417431004753164      0.00013064110793474366    
1.6243922813905418        0.0286602830163924        0.0001327858992420814     
1.6274485227478148        0.027880918920336385      0.00012665421518455615    
1.6305047641050878        0.02681456473218381       0.00012427058744734373    
1.6335610054623606        0.0259852207867901        0.0001240007600678224     
1.6366172468196336        0.025043094332668343      0.00012297309904667488    
1.6396734881769064        0.024966212229744683      0.0001208132318993822     
1.6427297295341792        0.02439786596044077       0.00011935578744564482    
1.6457859708914522        0.024090852141497032      0.00012042800791235566    
1.648842212248725         0.023773973632282067      0.00011785667566006866    
1.651898453605998         0.023420493275974143      0.000117829650505687      
1.6549546949632707        0.02314335110505509       0.00011785873064983249    
1.6580109363205437        0.023077188910129033      0.00011631611815468451    
1.6610671776778168        0.023134987095674124      0.00011686109188708275    
1.6641234190350895        0.022894244682358445      0.00011628391679029084    
1.6671796603923625        0.022518136729730336      0.00011829356395115936    
1.6702359017496353        0.022321354562445134      0.00011338734523169867    
1.673292143106908         0.022106273679356477      0.00011400229603449492    
1.676348384464181         0.02189088265109128       0.00011500289353745265    
1.679404625821454         0.021767874277147485      0.0001148418941708535     
1.682460867178727         0.021483345136496617      0.00011357357775689023    
1.6855171085359997        0.021352252368670797      0.00011144909039003462    
1.6885733498932727        0.0212302763325691        0.00011325058345051086    
1.6916295912505455        0.021278097107104738      0.00011266609578734654    
1.6946858326078185        0.02087992824338198       0.0001108187683556897     
1.6977420739650915        0.02090189287641465       0.00011128079047143969    
1.7007983153223643        0.020792348491903784      0.00011202538083417513    
1.703854556679637         0.020808077293657194      0.00011089698162869232    
1.70691079803691          0.02050012129415394       0.00011069772823976065    
1.7099670393941828        0.020328080629422728      0.00011031377617629287    
1.7130232807514558        0.020101786012661306      0.0001094352575508887     
1.7160795221087286        0.019853052684936524      0.00010766441245933168    
1.7191357634660016        0.019567605578299976      0.00010767640731698497    
1.7221920048232746        0.019450930828490764      0.00010798692216853552    
1.7252482461805474        0.019303858571311863      0.00010689371218309576    
1.7283044875378204        0.019009811130948226      0.00010669941551755529    
1.7313607288950932        0.018750032275166334      0.00010814659973785361    
1.7344169702523664        0.018843039350959892      0.00010867396657807068    
1.737473211609639         0.01884183796125839       0.00010996642355669883    
1.7405294529669122        0.018760443269556185      0.000110181595001444      
1.7435856943241848        0.018281116127273143      0.00010924356796277526    
1.746641935681458         0.018300715996277996      0.00010994775659229962    
1.7496981770387308        0.018214064115457885      0.000110478065622724      
1.7527544183960033        0.018149438272282183      0.0001099048854715589     
1.7558106597532765        0.017631427196713286      0.00010817040624257025    
1.7588669011105493        0.017913408599872675      0.0001100938968206188     
1.7619231424678223        0.017784596469621376      0.00010905037204906061    
1.7649793838250951        0.017391095442766326      0.0001084312310847115     
1.7680356251823681        0.01757374738933699       0.00010943983906751337    
1.771091866539641         0.017462122912087943      0.00010950794001239233    
1.774148107896914         0.0182167848917296        0.00011121040966518054    
1.7772043492541867        0.018731602786039452      0.00011371441650758031    
1.7802605906114595        0.019433507573984925      0.00011659870007422014    
1.7833168319687325        0.0198064567975724        0.00011807886697356423    
1.7863730733260053        0.020194976416655207      0.0001186562964615147     
1.7894293146832783        0.02019018757708158       0.00011919439148616895    
1.792485556040551         0.019823246705935983      0.00011878299912317126    
1.7955417973978243        0.019088959094935104      0.00011717485317532124    
1.7985980387550968        0.018512419420612214      0.0001159724303492409     
1.80165428011237          0.01735925430315218       0.0001111942696603632     
1.8047105214696426        0.01659646876535351       0.0001101617305718301     
1.8077667628269154        0.01610756115309892       0.00010824254911080358    
1.8108230041841886        0.015613511316362226      0.00010654466205139991    
1.8138792455414612        0.01544878852254054       0.00010683093345060695    
1.8169354868987344        0.0155990715491271        0.00010787105725182233    
1.819991728256007         0.015160184918839031      0.00010594570309029252    
1.8230479696132802        0.015110627986721728      0.0001055501093502636     
1.826104210970553         0.015169515829478996      0.00010609789965873013    
1.829160452327826         0.015100038977509502      0.00010674523216010243    
1.8322166936850988        0.014883689925717867      0.00010786819877269916    
1.8352729350423718        0.014833123842235818      0.00010560001944820149    
1.8383291763996445        0.014666279685686439      0.00010930794199777755    
1.8413854177569173        0.01457236804133382       0.00010962969288608265    
1.8444416591141903        0.014613734030118555      0.00011167796834201166    
1.8474979004714631        0.0142935079466561        0.00011227286612056219    
1.8505541418287361        0.014622672856875         0.00011373050231058674    
1.853610383186009         0.014848011882669132      0.00011744636632702641    
1.856666624543282         0.015129660825764998      0.0001176135808355545     
1.8597228659005547        0.015232760871520508      0.00011925309511257171    
1.862779107257828         0.015194579200872063      0.00012157866119943793    
1.8658353486151005        0.01532430634332716       0.00012133059537332533    
1.8688915899723733        0.015223810966515724      0.00012281699514035633    
1.8719478313296463        0.015262961144081651      0.0001246770721666169     
1.875004072686919         0.0148770696400003        0.00012294046290234716    
1.8780603140441923        0.01451910493573189       0.0001245589408116234     
1.8811165554014648        0.014140303594672278      0.00012189417222995348    
1.884172796758738         0.01347536370718164       0.00012004693052055665    
1.8872290381160108        0.01332066708103224       0.00012015298090045857    
1.8902852794732838        0.013287336598431685      0.00012095347307220206    
1.8933415208305566        0.01292320932124739       0.00012010158084955645    
1.8963977621878296        0.0126818275548666        0.00012144926938197793    
1.8994540035451024        0.012702506368010751      0.00012073559633853277    
1.9025102449023752        0.012756636569527746      0.00012300914294022356    
1.9055664862596482        0.012698383718018673      0.00012388491312143168    
1.908622727616921         0.012673994916977903      0.00012331904709500792    
1.911678968974194         0.012371391433509734      0.00012331418772378153    
1.9147352103314668        0.012561273624303346      0.00012607247165248922    
1.9177914516887398        0.01274074542771193       0.0001276654942829509     
1.9208476930460125        0.013069804726326878      0.00012875217506489668    
1.9239039344032858        0.012975283820220068      0.00013062899142594873    
1.9269601757605583        0.013683692206023201      0.00013496935531086878    
1.9300164171178311        0.014560503150507597      0.00013995795031874195    
1.9330726584751041        0.015356558613495604      0.00014615330893709403    
1.936128899832377         0.016038892304802477      0.00015039778438283476    
1.9391851411896501        0.016334710579948477      0.00015276519750709338    
1.9422413825469227        0.016473978344011094      0.00015313104258028308    
1.945297623904196         0.01642443563532088       0.00015529686200681055    
1.9483538652614685        0.01614794457645737       0.00015494167953719606    
1.9514101066187417        0.01537387815811662       0.0001523690882888196     
1.9544663479760145        0.014057160327276748      0.00014685747142958284    
1.9575225893332875        0.012815459086416542      0.00014257580250806747    
1.9605788306905603        0.012020999333596304      0.00013816971922379323    
1.963635072047833         0.011783584506337165      0.00013688322925131538    
1.966691313405106         0.011503264078908854      0.00013782339090748227    
1.9697475547623788        0.011388835632296854      0.0001377653650358551     
1.9728037961196518        0.011279072420668465      0.00013917543973541785    
1.9758600374769246        0.011127968443307676      0.00013865003054377347    
1.9789162788341976        0.010948291719437252      0.00013925742335861086    
1.9819725201914704        0.011206443424355473      0.00014261622292522508    
1.9850287615487434        0.011016551913686121      0.00014184009360549744    
1.9880850029060162        0.010759255995580176      0.00014122619337402618    
1.991141244263289         0.010934111184441353      0.00014391021686771844    
1.994197485620562         0.010978545940738878      0.00014560367122772033    
1.9972537269778348        0.010475390938025455      0.00014325441810886512    
2.0003099683351078        0.010453456020431965      0.00014662316926897584    
2.0033662096923806        0.010558386620390195      0.00014694102204496778    
2.0064224510496538        0.010552853493580875      0.0001488492323717194     
2.0094786924069266        0.010186276547970165      0.0001471660365493624     
2.0125349337641993        0.010363280129153342      0.00014993021712845578    
2.015591175121472         0.010391235558743144      0.00015223213245766235    
2.018647416478745         0.00994756913785853       0.00015096845560960958    
2.021703657836018         0.010278770934533814      0.00015426881519087625    
2.024759899193291         0.010025827812682717      0.00015316861012715712    
2.0278161405505637        0.01005859717978882       0.00015559493482358725    
2.0308723819078365        0.010139816091041125      0.0001591521353648898     
2.0339286232651097        0.009885354275541493      0.00015737310401501702    
2.0369848646223825        0.009799997672283133      0.00015878618533356494    
2.0400411059796557        0.00962487445858412       0.0001578662558770118     
2.043097347336928         0.009913027592547082      0.00016170790432201221    
2.0461535886942013        0.009692303241819508      0.00016028105683290643    
2.049209830051474         0.009585444411945247      0.00016062851479199073    
2.052266071408747         0.00993651081097889       0.00016527321350006224    
2.05532231276602          0.009455180391670735      0.0001644841520158055     
2.0583785541232924        0.00994290383177185       0.0001681504157932558     
2.0614347954805656        0.00960483849554697       0.00016678477173324492    
2.0644910368378384        0.009518617048616215      0.0001692275401388586     
2.0675472781951116        0.00964286043654945       0.0001723181272507255     
2.0706035195523844        0.009707394304754523      0.00017406183520135357    
2.073659760909657         0.009636131839670431      0.00017496889587783362    
2.07671600226693          0.010041150396590558      0.00017947168554334407    
2.0797722436242028        0.010012774348818799      0.00018028232932719703    
2.082828484981476         0.009805793222733268      0.0001810329670251294     
2.0858847263387488        0.009941024502037004      0.0001831967990489458     
2.0889409676960216        0.009811143886017273      0.0001845626479405897     
2.0919972090532943        0.009613798437511121      0.00018620391630976355    
2.0950534504105676        0.009610476595291597      0.0001871716812354208     
2.0981096917678403        0.00967675707378373       0.00018861057677280952    
2.1011659331251136        0.008939615663175884      0.00018450013547885143    
2.104222174482386         0.00943711350474361       0.00019182423208039402    
2.107278415839659         0.009700695494927076      0.0001966011495199087     
2.110334657196932         0.009450892752186057      0.00019750283800418626    
2.1133908985542047        0.009113451947010331      0.00019511290902505374    
2.116447139911478         0.009282340889779153      0.00019892138475043414    
2.1195033812687503        0.009275769833792349      0.000202045287002025      
2.1225596226260235        0.00906366856624323       0.0002030269178464186     
2.1256158639832963        0.008826713967439143      0.0002004907924294442     
2.1286721053405695        0.00909979942273573       0.0002067330948734295     
2.1317283466978423        0.009453244485527229      0.00021212514909886394    
2.134784588055115         0.009342144826824203      0.00021069899250315008    
2.137840829412388         0.010859805668061842      0.0002287115110328791     
2.1408970707696606        0.011271110902366568      0.00023423985218586334    
2.143953312126934         0.011543867370292926      0.00024020421004020584    
2.1470095534842066        0.01147463501495999       0.0002415654356617896     
2.1500657948414794        0.011856096273825277      0.00024651064852965264    
2.153122036198752         0.012163190373371194      0.0002514885925297003     
2.1561782775560254        0.011821777612653055      0.00024974913808600656    
2.159234518913298         0.011076548764339465      0.00024354101091560547    
2.1622907602705714        0.010555274195808564      0.00024076068574564198    
2.1653470016278438        0.009749452173563534      0.0002323516538949896     
2.1684032429851166        0.00901502201829959       0.00022635217952068597    
2.17145948434239          0.008813281617755492      0.00022557202905985706    
2.1745157256996626        0.00898797977092047       0.0002292004221031431     
2.177571967056936         0.008458570786947507      0.0002245619994443421     
2.180628208414208         0.008295498300123175      0.0002246400537752147     
2.1836844497714814        0.008290767357004491      0.00022473473002300053    
2.186740691128754         0.008385304153562811      0.00022967932171213354    
2.1897969324860274        0.008490108313489198      0.00023310161568713893    
2.1928531738433           0.00841664281763805       0.00023412078129560622    
2.195909415200573         0.008496639836790899      0.0002378069670923318     
2.1989656565578457        0.008664926032850032      0.00024232363817053296    
2.2020218979151185        0.009079749749545367      0.00025087059248469       
2.2050781392723917        0.009828560841533761      0.00026403172954382495    
2.2081343806296645        0.009580247370054161      0.0002637552360725183     
2.2111906219869373        0.010257149020792873      0.00027495568436718213    
2.21424686334421          0.0104899918902087        0.0002814595794035873     
2.2173031047014833        0.010536463607868607      0.00028426525771401806    
2.220359346058756         0.010252458837238998      0.0002832823518614476     
2.223415587416029         0.009503829114010046      0.0002769440607078702     
2.2264718287733016        0.009972688098820662      0.00028745847041751135    
2.2295280701305744        0.009111997938920017      0.0002729150183625086     
2.2325843114878476        0.008314539181208188      0.000264199713067324      
2.2356405528451204        0.008475564648677488      0.0002732902097488592     
2.238696794202393         0.008634170501321732      0.0002798020217138884     
2.241753035559666         0.007983520324335093      0.0002699931873879636     
2.244809276916939         0.008380354880752703      0.0002831536058909948     
2.247865518274212         0.008095113270423414      0.0002793061455311527     
2.250921759631485         0.008355940222142366      0.0002899412518115029     
2.253978000988758         0.007613000610841807      0.0002803745464536396     
2.257034242346031         0.008074417082811978      0.0002935530765067151     
2.2600904837033036        0.007772619728783887      0.0002949179617113319     
2.2631467250605763        0.007925710644890886      0.00030004619651883126    
2.2662029664178496        0.00831676689991952       0.0003140608343397162     
2.2692592077751224        0.00884542974642328       0.00032763066042949373    
2.272315449132395         0.009021471697768712      0.0003372852938121073     
2.275371690489668         0.00963664079774055       0.00035421946601909177    
2.278427931846941         0.009235517832565546      0.0003539518290734333     
2.281484173204214         0.008858222631406053      0.00035263653038248205    
2.2845404145614867        0.009328595702714246      0.000363668302971269      
2.2875966559187595        0.008851557365211283      0.00035602030799894245    
2.2906528972760323        0.008293567162711936      0.0003604947213893741     
2.2937091386333055        0.008043540397546754      0.0003638071783352636     
2.2967653799905783        0.007967767667046578      0.00036775830046143225    
2.299821621347851         0.007600041986857625      0.0003707376014197469     
2.302877862705124         0.00792085308158491       0.0003892592654072125     
2.305934104062397         0.008099575065993682      0.0004030834887633486     
2.30899034541967          0.0076112505157902065     0.00039812892009013357    
2.312046586776943         0.0077351492385720495     0.000417214810833107      
2.3151028281342154        0.00804502762426166       0.00043747945469265273    
2.3181590694914886        0.0074349234063039536     0.00043630367332363445    
2.3212153108487614        0.007698366865976741      0.0004581890949239435     
2.324271552206034         0.008301013118405148      0.0004920229111470549     
2.3273277935633074        0.008130514499778665      0.0005002043540853998     
2.33038403492058          0.009848437994849414      0.0005773270135999956     
2.333440276277853         0.00890562415059702       0.0005785162953923326     
2.336496517635126         0.009071853901907774      0.0006115416225142001     
2.339552758992399         0.008737356939266232      0.0006579504059712836     
2.342609000349672         0.008540341599896441      0.000680814979816724      
2.3456652417069446        0.009054102232668284      0.0007499807302513395     
2.3487214830642174        0.009778910588425204      0.0008606552530992099     
2.35177772442149          0.009162661550700528      0.0009424499124043942     
2.3548339657787634        0.006524029677191089      0.0009364746830730338     
2.357890207136036         0.006700981104761098      0.0011414919053757122     
2.360946448493309         0.006858953761841253      0.0015505292978938957     
2.3640026898505817        0.006107193636852582      0.0032734953194352347     
